# Supplementary material for: Analysis of miRNAs Involved in Mouse Brain Damage upon Enterovirus 71 Infection
Source: Front Cell Infect Microbiol. 2017 Apr 19;7:133. doi: 10.3389/fcimb.2017.00133 (PMC5395563; doi:10.3389/fcimb.2017.00133)
Supplement: Supplementary file 2 [file DataSheet1.XLS]

## Sheet: genes
miRNA	MIMATid	Gene	EntrezID	RefseqID	miRWalk	miRanda	Targetscan	SUM
mmu-miR-1187	MIMAT0005837	Abca1	11303	NM_013454	1	1	1	3
mmu-miR-1187	MIMAT0005837	Abca2	11305	NM_007379	1	1	1	3
mmu-miR-1187	MIMAT0005837	Abcb7	11306	NM_009592	1	1	1	3
mmu-miR-1187	MIMAT0005837	Abl2	11352	NM_001136104	1	1	1	3
mmu-miR-1187	MIMAT0005837	Abl2	11352	NM_009595	1	1	1	3
mmu-miR-1187	MIMAT0005837	Asic2	11418	NM_001034013	1	1	1	3
mmu-miR-1187	MIMAT0005837	Asic2	11418	NM_007384	1	1	1	3
mmu-miR-1187	MIMAT0005837	Asic1	11419	NM_009597	1	1	1	3
mmu-miR-1187	MIMAT0005837	Acp2	11432	NM_007387	1	1	1	3
mmu-miR-1187	MIMAT0005837	Chrna1	11435	NM_007389	1	1	1	3
mmu-miR-1187	MIMAT0005837	Chrna4	11438	NM_015730	1	1	1	3
mmu-miR-1187	MIMAT0005837	Acta2	11475	NM_007392	1	1	1	3
mmu-miR-1187	MIMAT0005837	Adcyap1r1	11517	NM_001025372	1	1	1	3
mmu-miR-1187	MIMAT0005837	Adcyap1r1	11517	NM_007407	1	1	1	3
mmu-miR-1187	MIMAT0005837	Add2	11519	NM_013458	1	1	1	3
mmu-miR-1187	MIMAT0005837	Adh7	11529	NM_009626	1	1	1	3
mmu-miR-1187	MIMAT0005837	Adora3	11542	NM_001174169	1	1	1	3
mmu-miR-1187	MIMAT0005837	Adora3	11542	NM_009631	1	1	1	3
mmu-miR-1187	MIMAT0005837	Adra1b	11548	NM_007416	1	1	1	3
mmu-miR-1187	MIMAT0005837	Aebp2	11569	NM_178803	1	1	1	3
mmu-miR-1187	MIMAT0005837	Aebp2	11569	NM_001005605	1	1	1	3
mmu-miR-1187	MIMAT0005837	Angpt2	11601	NM_007426	1	1	1	3
mmu-miR-1187	MIMAT0005837	Agtr1a	11607	NM_177322	1	1	1	3
mmu-miR-1187	MIMAT0005837	Agtr2	11609	NM_007429	1	1	1	3
mmu-miR-1187	MIMAT0005837	Agtrap	11610	NM_009642	1	1	1	3
mmu-miR-1187	MIMAT0005837	Akap2	11641	NM_009649	1	1	1	3
mmu-miR-1187	MIMAT0005837	Akap2	11641	NM_001035533	1	1	1	3
mmu-miR-1187	MIMAT0005837	Akap2	11641	NM_001035532	1	1	1	3
mmu-miR-1187	MIMAT0005837	Akt1	11651	NM_001165894	1	1	1	3
mmu-miR-1187	MIMAT0005837	Akt1	11651	NM_009652	1	1	1	3
mmu-miR-1187	MIMAT0005837	Aldh1a1	11668	NM_013467	1	1	1	3
mmu-miR-1187	MIMAT0005837	Alx4	11695	NM_007442	1	1	1	3
mmu-miR-1187	MIMAT0005837	Aoc3	11754	NM_009675	1	1	1	3
mmu-miR-1187	MIMAT0005837	Ap1g1	11765	NM_009677	1	1	1	3
mmu-miR-1187	MIMAT0005837	Ap3s2	11778	NM_009682	1	1	1	3
mmu-miR-1187	MIMAT0005837	Xiap	11798	NM_009688	1	1	1	3
mmu-miR-1187	MIMAT0005837	Api5	11800	NM_007466	1	1	1	3
mmu-miR-1187	MIMAT0005837	Aplp2	11804	NM_009691	1	1	1	3
mmu-miR-1187	MIMAT0005837	Aplp2	11804	NM_001102456	1	1	1	3
mmu-miR-1187	MIMAT0005837	Aplp2	11804	NM_001102455	1	1	1	3
mmu-miR-1187	MIMAT0005837	Rhod	11854	NM_007485	1	1	1	3
mmu-miR-1187	MIMAT0005837	Arhgdib	11857	NM_007486	1	1	1	3
mmu-miR-1187	MIMAT0005837	Arnt	11863	NM_009709	1	1	1	3
mmu-miR-1187	MIMAT0005837	Arnt	11863	NM_001037737	1	1	1	3
mmu-miR-1187	MIMAT0005837	Art1	11870	NM_009710	1	1	1	3
mmu-miR-1187	MIMAT0005837	Astn1	11899	NM_007495	1	1	1	3
mmu-miR-1187	MIMAT0005837	Astn1	11899	NM_001205204	1	1	1	3
mmu-miR-1187	MIMAT0005837	Zfhx3	11906	NM_007496	1	1	1	3
mmu-miR-1187	MIMAT0005837	Atm	11920	NM_007499	1	1	1	3
mmu-miR-1187	MIMAT0005837	Neurod4	11923	NM_007501	1	1	1	3
mmu-miR-1187	MIMAT0005837	Neurog2	11924	NM_009718	1	1	1	3
mmu-miR-1187	MIMAT0005837	Atp7a	11977	NM_009726	1	1	1	3
mmu-miR-1187	MIMAT0005837	Atp7a	11977	NM_001109757	1	1	1	3
mmu-miR-1187	MIMAT0005837	Atp10a	11982	NM_009728	1	1	1	3
mmu-miR-1187	MIMAT0005837	Slc7a1	11987	NM_007513	1	1	1	3
mmu-miR-1187	MIMAT0005837	Slc7a2	11988	NM_001044740	1	1	1	3
mmu-miR-1187	MIMAT0005837	Slc7a2	11988	NM_007514	1	1	1	3
mmu-miR-1187	MIMAT0005837	Atrn	11990	NM_009730	1	1	1	3
mmu-miR-1187	MIMAT0005837	Pcdh15	11994	NM_001142742	1	1	1	3
mmu-miR-1187	MIMAT0005837	Pcdh15	11994	NM_001142743	1	1	1	3
mmu-miR-1187	MIMAT0005837	Bach2	12014	NM_001109661	1	1	1	3
mmu-miR-1187	MIMAT0005837	Bard1	12021	NM_007525	1	1	1	3
mmu-miR-1187	MIMAT0005837	Bcat1	12035	NM_001024468	1	1	1	3
mmu-miR-1187	MIMAT0005837	Bcat1	12035	NM_007532	1	1	1	3
mmu-miR-1187	MIMAT0005837	Bche	12038	NM_009738	1	1	1	3
mmu-miR-1187	MIMAT0005837	Bcl2	12043	NM_009741	1	1	1	3
mmu-miR-1187	MIMAT0005837	Prdm1	12142	NM_007548	1	1	1	3
mmu-miR-1187	MIMAT0005837	Bmi1	12151	NM_007552	1	1	1	3
mmu-miR-1187	MIMAT0005837	Bmp7	12162	NM_007557	1	1	1	3
mmu-miR-1187	MIMAT0005837	Bmpr2	12168	NM_007561	1	1	1	3
mmu-miR-1187	MIMAT0005837	Bnc1	12173	NM_007562	1	1	1	3
mmu-miR-1187	MIMAT0005837	Smyd1	12180	NM_009762	1	1	1	3
mmu-miR-1187	MIMAT0005837	Smyd1	12180	NM_001160127	1	1	1	3
mmu-miR-1187	MIMAT0005837	Bpgm	12183	NM_007563	1	1	1	3
mmu-miR-1187	MIMAT0005837	Zfp36l1	12192	NM_007564	1	1	1	3
mmu-miR-1187	MIMAT0005837	Btrc	12234	NM_009771	1	1	1	3
mmu-miR-1187	MIMAT0005837	Btrc	12234	NM_001037758	1	1	1	3
mmu-miR-1187	MIMAT0005837	C3ar1	12267	NM_009779	1	1	1	3
mmu-miR-1187	MIMAT0005837	Cab39	12283	NM_133781	1	1	1	3
mmu-miR-1187	MIMAT0005837	Cacna1e	12290	NM_009782	1	1	1	3
mmu-miR-1187	MIMAT0005837	Cacnb3	12297	NM_001044741	1	1	1	3
mmu-miR-1187	MIMAT0005837	Cacnb3	12297	NM_007581	1	1	1	3
mmu-miR-1187	MIMAT0005837	Cacnb4	12298	NM_146123	1	1	1	3
mmu-miR-1187	MIMAT0005837	Cacnb4	12298	NM_001037099	1	1	1	3
mmu-miR-1187	MIMAT0005837	Calcr	12311	NM_001042725	1	1	1	3
mmu-miR-1187	MIMAT0005837	Calcr	12311	NM_007588	1	1	1	3
mmu-miR-1187	MIMAT0005837	Calm1	12313	NM_009790	1	1	1	3
mmu-miR-1187	MIMAT0005837	Camk2a	12322	NM_009792	1	1	1	3
mmu-miR-1187	MIMAT0005837	Camk2a	12322	NM_177407	1	1	1	3
mmu-miR-1187	MIMAT0005837	Camk4	12326	NM_009793	1	1	1	3
mmu-miR-1187	MIMAT0005837	Capn3	12335	NM_001109761	1	1	1	3
mmu-miR-1187	MIMAT0005837	Capn3	12335	NM_001177799	1	1	1	3
mmu-miR-1187	MIMAT0005837	Capn3	12335	NM_007601	1	1	1	3
mmu-miR-1187	MIMAT0005837	Cat	12359	NM_009804	1	1	1	3
mmu-miR-1187	MIMAT0005837	Casp12	12364	NM_009808	1	1	1	3
mmu-miR-1187	MIMAT0005837	Casp6	12368	NM_009811	1	1	1	3
mmu-miR-1187	MIMAT0005837	Casp8	12370	NM_001080126	1	1	1	3
mmu-miR-1187	MIMAT0005837	Casp8	12370	NM_009812	1	1	1	3
mmu-miR-1187	MIMAT0005837	Runx1	12394	NM_001111022	1	1	1	3
mmu-miR-1187	MIMAT0005837	Runx1	12394	NM_001111021	1	1	1	3
mmu-miR-1187	MIMAT0005837	Runx1	12394	NM_009821	1	1	1	3
mmu-miR-1187	MIMAT0005837	Runx1	12394	NM_001111023	1	1	1	3
mmu-miR-1187	MIMAT0005837	Cbl	12402	NM_007619	1	1	1	3
mmu-miR-1187	MIMAT0005837	Rb1cc1	12421	NM_009826	1	1	1	3
mmu-miR-1187	MIMAT0005837	Cck	12424	NM_031161	1	1	1	3
mmu-miR-1187	MIMAT0005837	Cckar	12425	NM_009827	1	1	1	3
mmu-miR-1187	MIMAT0005837	Ccnd2	12444	NM_009829	1	1	1	3
mmu-miR-1187	MIMAT0005837	Cd28	12487	NM_007642	1	1	1	3
mmu-miR-1187	MIMAT0005837	Cd33	12489	NM_021293	1	1	1	3
mmu-miR-1187	MIMAT0005837	Cd33	12489	NM_001111058	1	1	1	3
mmu-miR-1187	MIMAT0005837	Cd36	12491	NM_001159556	1	1	1	3
mmu-miR-1187	MIMAT0005837	Cd36	12491	NM_001159557	1	1	1	3
mmu-miR-1187	MIMAT0005837	Cd36	12491	NM_001159558	1	1	1	3
mmu-miR-1187	MIMAT0005837	Entpd1	12495	NM_009848	1	1	1	3
mmu-miR-1187	MIMAT0005837	Cd247	12503	NM_001113392	1	1	1	3
mmu-miR-1187	MIMAT0005837	Cd247	12503	NM_001113393	1	1	1	3
mmu-miR-1187	MIMAT0005837	Cd4	12504	NM_013488	1	1	1	3
mmu-miR-1187	MIMAT0005837	Cd53	12508	NM_007651	1	1	1	3
mmu-miR-1187	MIMAT0005837	Cd81	12520	NM_133655	1	1	1	3
mmu-miR-1187	MIMAT0005837	Arhgap31	12549	NM_020260	1	1	1	3
mmu-miR-1187	MIMAT0005837	Cdh5	12562	NM_009868	1	1	1	3
mmu-miR-1187	MIMAT0005837	Cdk5r1	12569	NM_009871	1	1	1	3
mmu-miR-1187	MIMAT0005837	Cdk7	12572	NM_009874	1	1	1	3
mmu-miR-1187	MIMAT0005837	Cdkn1c	12577	NM_009876	1	1	1	3
mmu-miR-1187	MIMAT0005837	Cdkn1c	12577	NM_001161624	1	1	1	3
mmu-miR-1187	MIMAT0005837	Cer1	12622	NM_009887	1	1	1	3
mmu-miR-1187	MIMAT0005837	Chml	12663	NM_021350	1	1	1	3
mmu-miR-1187	MIMAT0005837	Chrm1	12669	NM_007698	1	1	1	3
mmu-miR-1187	MIMAT0005837	Chrm1	12669	NM_001112697	1	1	1	3
mmu-miR-1187	MIMAT0005837	Chrm4	12672	NM_007699	1	1	1	3
mmu-miR-1187	MIMAT0005837	Chuk	12675	NM_001162410	1	1	1	3
mmu-miR-1187	MIMAT0005837	Chuk	12675	NM_007700	1	1	1	3
mmu-miR-1187	MIMAT0005837	Vsx2	12677	NM_007701	1	1	1	3
mmu-miR-1187	MIMAT0005837	Tpp1	12751	NM_009906	1	1	1	3
mmu-miR-1187	MIMAT0005837	Cln3	12752	NM_009907	1	1	1	3
mmu-miR-1187	MIMAT0005837	Cln3	12752	NM_001146311	1	1	1	3
mmu-miR-1187	MIMAT0005837	Ccr9	12769	NM_009913	1	1	1	3
mmu-miR-1187	MIMAT0005837	Ccr9	12769	NM_001166625	1	1	1	3
mmu-miR-1187	MIMAT0005837	Ccr3	12771	NM_009914	1	1	1	3
mmu-miR-1187	MIMAT0005837	Ccr4	12773	NM_009916	1	1	1	3
mmu-miR-1187	MIMAT0005837	Ccr7	12775	NM_007719	1	1	1	3
mmu-miR-1187	MIMAT0005837	Cnga2	12789	NM_007724	1	1	1	3
mmu-miR-1187	MIMAT0005837	Cnn2	12798	NM_007725	1	1	1	3
mmu-miR-1187	MIMAT0005837	Col10a1	12813	NM_009925	1	1	1	3
mmu-miR-1187	MIMAT0005837	Col19a1	12823	NM_007733	1	1	1	3
mmu-miR-1187	MIMAT0005837	Col6a1	12833	NM_009933	1	1	1	3
mmu-miR-1187	MIMAT0005837	Col9a1	12839	NM_007740	1	1	1	3
mmu-miR-1187	MIMAT0005837	Cplx2	12890	NM_009946	1	1	1	3
mmu-miR-1187	MIMAT0005837	Cradd	12905	NM_009950	1	1	1	3
mmu-miR-1187	MIMAT0005837	Crcp	12909	NM_007761	1	1	1	3
mmu-miR-1187	MIMAT0005837	Crhbp	12919	NM_198408	1	1	1	3
mmu-miR-1187	MIMAT0005837	Crhr2	12922	NM_009953	1	1	1	3
mmu-miR-1187	MIMAT0005837	Crk	12928	NM_133656	1	1	1	3
mmu-miR-1187	MIMAT0005837	Crkl	12929	NM_007764	1	1	1	3
mmu-miR-1187	MIMAT0005837	Csnk2a1	12995	NM_007788	1	1	1	3
mmu-miR-1187	MIMAT0005837	Ncan	13004	NM_007789	1	1	1	3
mmu-miR-1187	MIMAT0005837	Ctsc	13032	NM_009982	1	1	1	3
mmu-miR-1187	MIMAT0005837	Ctsd	13033	NM_009983	1	1	1	3
mmu-miR-1187	MIMAT0005837	Cxadr	13052	NM_001025192	1	1	1	3
mmu-miR-1187	MIMAT0005837	Cyb561	13056	NM_007805	1	1	1	3
mmu-miR-1187	MIMAT0005837	Cycs	13063	NM_007808	1	1	1	3
mmu-miR-1187	MIMAT0005837	Cyp1b1	13078	NM_009994	1	1	1	3
mmu-miR-1187	MIMAT0005837	Cyp2c38	13097	NM_010002	1	1	1	3
mmu-miR-1187	MIMAT0005837	Cyp51	13121	NM_020010	1	1	1	3
mmu-miR-1187	MIMAT0005837	Cyp7a1	13122	NM_007824	1	1	1	3
mmu-miR-1187	MIMAT0005837	Dab1	13131	NM_177259	1	1	1	3
mmu-miR-1187	MIMAT0005837	Dad1	13135	NM_010015	1	1	1	3
mmu-miR-1187	MIMAT0005837	Dazl	13164	NM_010021	1	1	1	3
mmu-miR-1187	MIMAT0005837	Dclk1	13175	NM_001111051	1	1	1	3
mmu-miR-1187	MIMAT0005837	Dclk1	13175	NM_001195539	1	1	1	3
mmu-miR-1187	MIMAT0005837	Dclk1	13175	NM_001111052	1	1	1	3
mmu-miR-1187	MIMAT0005837	Dclk1	13175	NM_001195538	1	1	1	3
mmu-miR-1187	MIMAT0005837	Dclk1	13175	NM_019978	1	1	1	3
mmu-miR-1187	MIMAT0005837	Dhh	13363	NM_007857	1	1	1	3
mmu-miR-1187	MIMAT0005837	Dio2	13371	NM_010050	1	1	1	3
mmu-miR-1187	MIMAT0005837	Dkk1	13380	NM_010051	1	1	1	3
mmu-miR-1187	MIMAT0005837	Dlg4	13385	NM_001109752	1	1	1	3
mmu-miR-1187	MIMAT0005837	Dlg4	13385	NM_007864	1	1	1	3
mmu-miR-1187	MIMAT0005837	Dlk1	13386	NM_001190703	1	1	1	3
mmu-miR-1187	MIMAT0005837	Dlk1	13386	NM_001190704	1	1	1	3
mmu-miR-1187	MIMAT0005837	Dlk1	13386	NM_001190705	1	1	1	3
mmu-miR-1187	MIMAT0005837	Dlk1	13386	NM_010052	1	1	1	3
mmu-miR-1187	MIMAT0005837	Dlx4	13394	NM_007867	1	1	1	3
mmu-miR-1187	MIMAT0005837	Dmwd	13401	NM_010058	1	1	1	3
mmu-miR-1187	MIMAT0005837	Dmd	13405	NM_007868	1	1	1	3
mmu-miR-1187	MIMAT0005837	Dmp1	13406	NM_016779	1	1	1	3
mmu-miR-1187	MIMAT0005837	Dnajc1	13418	NM_007869	1	1	1	3
mmu-miR-1187	MIMAT0005837	Dnmt3a	13435	NM_153743	1	1	1	3
mmu-miR-1187	MIMAT0005837	Dnmt3a	13435	NM_007872	1	1	1	3
mmu-miR-1187	MIMAT0005837	Dpep1	13479	NM_007876	1	1	1	3
mmu-miR-1187	MIMAT0005837	Dpp4	13482	NM_010074	1	1	1	3
mmu-miR-1187	MIMAT0005837	Drp2	13497	NM_010078	1	1	1	3
mmu-miR-1187	MIMAT0005837	Dsg1a	13510	NM_010079	1	1	1	3
mmu-miR-1187	MIMAT0005837	Dvl1	13542	NM_010091	1	1	1	3
mmu-miR-1187	MIMAT0005837	Eda	13607	NM_001177942	1	1	1	3
mmu-miR-1187	MIMAT0005837	Eda	13607	NM_001177941	1	1	1	3
mmu-miR-1187	MIMAT0005837	Eda	13607	NM_001177940	1	1	1	3
mmu-miR-1187	MIMAT0005837	Eda	13607	NM_001177939	1	1	1	3
mmu-miR-1187	MIMAT0005837	Eda	13607	NM_001177938	1	1	1	3
mmu-miR-1187	MIMAT0005837	Eda	13607	NM_001177937	1	1	1	3
mmu-miR-1187	MIMAT0005837	Eda	13607	NM_010099	1	1	1	3
mmu-miR-1187	MIMAT0005837	Eda	13607	NM_001177944	1	1	1	3
mmu-miR-1187	MIMAT0005837	Eda	13607	NM_001177943	1	1	1	3
mmu-miR-1187	MIMAT0005837	S1pr3	13610	NM_010101	1	1	1	3
mmu-miR-1187	MIMAT0005837	Edn3	13616	NM_007903	1	1	1	3
mmu-miR-1187	MIMAT0005837	Ednrb	13618	NM_007904	1	1	1	3
mmu-miR-1187	MIMAT0005837	Ednrb	13618	NM_001136061	1	1	1	3
mmu-miR-1187	MIMAT0005837	Eef2k	13631	NM_001267711	1	1	1	3
mmu-miR-1187	MIMAT0005837	Eef2k	13631	NM_001267710	1	1	1	3
mmu-miR-1187	MIMAT0005837	Eef2k	13631	NM_007908	1	1	1	3
mmu-miR-1187	MIMAT0005837	Efna4	13639	NM_007910	1	1	1	3
mmu-miR-1187	MIMAT0005837	Efnb2	13642	NM_010111	1	1	1	3
mmu-miR-1187	MIMAT0005837	Egfr	13649	NM_207655	1	1	1	3
mmu-miR-1187	MIMAT0005837	Eif1a	13664	NM_010120	1	1	1	3
mmu-miR-1187	MIMAT0005837	Eif2s1	13665	NM_026114	1	1	1	3
mmu-miR-1187	MIMAT0005837	Eif4e	13684	NM_007917	1	1	1	3
mmu-miR-1187	MIMAT0005837	Ell	13716	NM_007924	1	1	1	3
mmu-miR-1187	MIMAT0005837	Eln	13717	NM_007925	1	1	1	3
mmu-miR-1187	MIMAT0005837	Emx2	13797	NM_010132	1	1	1	3
mmu-miR-1187	MIMAT0005837	Epas1	13819	NM_010137	1	1	1	3
mmu-miR-1187	MIMAT0005837	Epha5	13839	NM_007937	1	1	1	3
mmu-miR-1187	MIMAT0005837	Eps15l1	13859	NM_007944	1	1	1	3
mmu-miR-1187	MIMAT0005837	Fgd6	13998	NM_053072	1	1	1	3
mmu-miR-1187	MIMAT0005837	Celf2	14007	NM_001160292	1	1	1	3
mmu-miR-1187	MIMAT0005837	Celf2	14007	NM_001110228	1	1	1	3
mmu-miR-1187	MIMAT0005837	Celf2	14007	NM_001110232	1	1	1	3
mmu-miR-1187	MIMAT0005837	Celf2	14007	NM_001110230	1	1	1	3
mmu-miR-1187	MIMAT0005837	Celf2	14007	NM_001110229	1	1	1	3
mmu-miR-1187	MIMAT0005837	Celf2	14007	NM_001160293	1	1	1	3
mmu-miR-1187	MIMAT0005837	Celf2	14007	NM_010160	1	1	1	3
mmu-miR-1187	MIMAT0005837	Celf2	14007	NM_001110231	1	1	1	3
mmu-miR-1187	MIMAT0005837	Etv6	14011	NM_007961	1	1	1	3
mmu-miR-1187	MIMAT0005837	Eya4	14051	NM_010167	1	1	1	3
mmu-miR-1187	MIMAT0005837	F10	14058	NM_007972	1	1	1	3
mmu-miR-1187	MIMAT0005837	F10	14058	NM_001242368	1	1	1	3
mmu-miR-1187	MIMAT0005837	F2rl3	14065	NM_007975	1	1	1	3
mmu-miR-1187	MIMAT0005837	Fadd	14082	NM_010175	1	1	1	3
mmu-miR-1187	MIMAT0005837	Fap	14089	NM_007986	1	1	1	3
mmu-miR-1187	MIMAT0005837	Fasn	14104	NM_007988	1	1	1	3
mmu-miR-1187	MIMAT0005837	Fech	14151	NM_007998	1	1	1	3
mmu-miR-1187	MIMAT0005837	Fgf12	14167	NM_010199	1	1	1	3
mmu-miR-1187	MIMAT0005837	Fgf12	14167	NM_183064	1	1	1	3
mmu-miR-1187	MIMAT0005837	Fgf14	14169	NM_010201	1	1	1	3
mmu-miR-1187	MIMAT0005837	Fgf14	14169	NM_207667	1	1	1	3
mmu-miR-1187	MIMAT0005837	Fgf3	14174	NM_008007	1	1	1	3
mmu-miR-1187	MIMAT0005837	Fgf6	14177	NM_010204	1	1	1	3
mmu-miR-1187	MIMAT0005837	Flot2	14252	NM_001040403	1	1	1	3
mmu-miR-1187	MIMAT0005837	Flot2	14252	NM_008028	1	1	1	3
mmu-miR-1187	MIMAT0005837	Flt4	14257	NM_008029	1	1	1	3
mmu-miR-1187	MIMAT0005837	Fmr1	14265	NM_008031	1	1	1	3
mmu-miR-1187	MIMAT0005837	Fosl2	14284	NM_008037	1	1	1	3
mmu-miR-1187	MIMAT0005837	Fstl1	14314	NM_008047	1	1	1	3
mmu-miR-1187	MIMAT0005837	Fut2	14344	NM_018876	1	1	1	3
mmu-miR-1187	MIMAT0005837	Fut9	14348	NM_010243	1	1	1	3
mmu-miR-1187	MIMAT0005837	Fzd3	14365	NM_021458	1	1	1	3
mmu-miR-1187	MIMAT0005837	Gab1	14388	NM_021356	1	1	1	3
mmu-miR-1187	MIMAT0005837	Gabrb2	14401	NM_008070	1	1	1	3
mmu-miR-1187	MIMAT0005837	Gabrb3	14402	NM_001038701	1	1	1	3
mmu-miR-1187	MIMAT0005837	Gabrb3	14402	NM_008071	1	1	1	3
mmu-miR-1187	MIMAT0005837	Gabrg1	14405	NM_010252	1	1	1	3
mmu-miR-1187	MIMAT0005837	Slc6a13	14412	NM_144512	1	1	1	3
mmu-miR-1187	MIMAT0005837	B4galnt2	14422	NM_008081	1	1	1	3
mmu-miR-1187	MIMAT0005837	Gas7	14457	NM_008088	1	1	1	3
mmu-miR-1187	MIMAT0005837	Gas7	14457	NM_001109657	1	1	1	3
mmu-miR-1187	MIMAT0005837	Gcnt2	14538	NM_133219	1	1	1	3
mmu-miR-1187	MIMAT0005837	Gcnt2	14538	NM_023887	1	1	1	3
mmu-miR-1187	MIMAT0005837	Gcnt2	14538	NM_008105	1	1	1	3
mmu-miR-1187	MIMAT0005837	Gda	14544	NM_010266	1	1	1	3
mmu-miR-1187	MIMAT0005837	Gdf3	14562	NM_008108	1	1	1	3
mmu-miR-1187	MIMAT0005837	Gfpt1	14583	NM_013528	1	1	1	3
mmu-miR-1187	MIMAT0005837	Ggps1	14593	NM_010282	1	1	1	3
mmu-miR-1187	MIMAT0005837	Ghr	14600	NM_010284	1	1	1	3
mmu-miR-1187	MIMAT0005837	Gjd2	14617	NM_010290	1	1	1	3
mmu-miR-1187	MIMAT0005837	Ostm1	14628	NM_172416	1	1	1	3
mmu-miR-1187	MIMAT0005837	Glrb	14658	NM_010298	1	1	1	3
mmu-miR-1187	MIMAT0005837	Gnal	14680	NM_010307	1	1	1	3
mmu-miR-1187	MIMAT0005837	Gnal	14680	NM_177137	1	1	1	3
mmu-miR-1187	MIMAT0005837	Gnaq	14682	NM_008139	1	1	1	3
mmu-miR-1187	MIMAT0005837	Gnb1	14688	NM_001160017	1	1	1	3
mmu-miR-1187	MIMAT0005837	Gnb1	14688	NM_001160016	1	1	1	3
mmu-miR-1187	MIMAT0005837	Gnb1	14688	NM_008142	1	1	1	3
mmu-miR-1187	MIMAT0005837	Gnb4	14696	NM_013531	1	1	1	3
mmu-miR-1187	MIMAT0005837	Gng2	14702	NM_001038637	1	1	1	3
mmu-miR-1187	MIMAT0005837	Gng2	14702	NM_010315	1	1	1	3
mmu-miR-1187	MIMAT0005837	Gng4	14706	NM_010317	1	1	1	3
mmu-miR-1187	MIMAT0005837	Gpm6b	14758	NM_023122	1	1	1	3
mmu-miR-1187	MIMAT0005837	Gpm6b	14758	NM_001177962	1	1	1	3
mmu-miR-1187	MIMAT0005837	Gpm6b	14758	NM_001177958	1	1	1	3
mmu-miR-1187	MIMAT0005837	Gpm6b	14758	NM_001177960	1	1	1	3
mmu-miR-1187	MIMAT0005837	Gpm6b	14758	NM_001177955	1	1	1	3
mmu-miR-1187	MIMAT0005837	Gpm6b	14758	NM_001177957	1	1	1	3
mmu-miR-1187	MIMAT0005837	Gpm6b	14758	NM_001177961	1	1	1	3
mmu-miR-1187	MIMAT0005837	Gpm6b	14758	NM_001177959	1	1	1	3
mmu-miR-1187	MIMAT0005837	Gpm6b	14758	NM_001177956	1	1	1	3
mmu-miR-1187	MIMAT0005837	Gpr37	14763	NM_010338	1	1	1	3
mmu-miR-1187	MIMAT0005837	Gpr44	14764	NM_009962	1	1	1	3
mmu-miR-1187	MIMAT0005837	Gria2	14800	NM_001039195	1	1	1	3
mmu-miR-1187	MIMAT0005837	Gria4	14802	NM_001113180	1	1	1	3
mmu-miR-1187	MIMAT0005837	Gria4	14802	NM_019691	1	1	1	3
mmu-miR-1187	MIMAT0005837	Grik2	14806	NM_010349	1	1	1	3
mmu-miR-1187	MIMAT0005837	Grik3	14807	NM_001081097	1	1	1	3
mmu-miR-1187	MIMAT0005837	Nr3c1	14815	NM_008173	1	1	1	3
mmu-miR-1187	MIMAT0005837	Grm1	14816	NM_016976	1	1	1	3
mmu-miR-1187	MIMAT0005837	Grm1	14816	NM_001114333	1	1	1	3
mmu-miR-1187	MIMAT0005837	Gstt1	14871	NM_008185	1	1	1	3
mmu-miR-1187	MIMAT0005837	Gucy2e	14919	NM_008192	1	1	1	3
mmu-miR-1187	MIMAT0005837	H13	14950	NM_001159553	1	1	1	3
mmu-miR-1187	MIMAT0005837	H2-Eb1	14969	NM_010382	1	1	1	3
mmu-miR-1187	MIMAT0005837	Mr1	15064	NM_008209	1	1	1	3
mmu-miR-1187	MIMAT0005837	H60a	15101	NM_010400	1	1	1	3
mmu-miR-1187	MIMAT0005837	Has2	15117	NM_008216	1	1	1	3
mmu-miR-1187	MIMAT0005837	Hdac5	15184	NM_010412	1	1	1	3
mmu-miR-1187	MIMAT0005837	Hdac5	15184	NM_001077696	1	1	1	3
mmu-miR-1187	MIMAT0005837	Hes2	15206	NM_008236	1	1	1	3
mmu-miR-1187	MIMAT0005837	Hfe	15216	NM_010424	1	1	1	3
mmu-miR-1187	MIMAT0005837	Foxn1	15218	NM_008238	1	1	1	3
mmu-miR-1187	MIMAT0005837	Foxf1	15227	NM_010426	1	1	1	3
mmu-miR-1187	MIMAT0005837	Foxg1	15228	NM_008241	1	1	1	3
mmu-miR-1187	MIMAT0005837	Foxg1	15228	NM_001160112	1	1	1	3
mmu-miR-1187	MIMAT0005837	Hipk3	15259	NM_001145824	1	1	1	3
mmu-miR-1187	MIMAT0005837	Hipk3	15259	NM_010434	1	1	1	3
mmu-miR-1187	MIMAT0005837	Hmgcs2	15360	NM_008256	1	1	1	3
mmu-miR-1187	MIMAT0005837	Hmga2	15364	NM_010441	1	1	1	3
mmu-miR-1187	MIMAT0005837	Hoxb4	15412	NM_010459	1	1	1	3
mmu-miR-1187	MIMAT0005837	Hoxd11	15431	NM_008273	1	1	1	3
mmu-miR-1187	MIMAT0005837	Hoxd3	15434	NM_010468	1	1	1	3
mmu-miR-1187	MIMAT0005837	Hpd	15445	NM_008277	1	1	1	3
mmu-miR-1187	MIMAT0005837	Hrh1	15465	NM_008285	1	1	1	3
mmu-miR-1187	MIMAT0005837	Hrh1	15465	NM_001252642	1	1	1	3
mmu-miR-1187	MIMAT0005837	Hrh1	15465	NM_001252643	1	1	1	3
mmu-miR-1187	MIMAT0005837	Prmt2	15468	NM_133182	1	1	1	3
mmu-miR-1187	MIMAT0005837	Prmt2	15468	NM_001077638	1	1	1	3
mmu-miR-1187	MIMAT0005837	Hsd11b2	15484	NM_008289	1	1	1	3
mmu-miR-1187	MIMAT0005837	Hsd17b7	15490	NM_010476	1	1	1	3
mmu-miR-1187	MIMAT0005837	Trmt2a	15547	NM_001195205	1	1	1	3
mmu-miR-1187	MIMAT0005837	Trmt2a	15547	NM_001080999	1	1	1	3
mmu-miR-1187	MIMAT0005837	Trmt2a	15547	NM_001081000	1	1	1	3
mmu-miR-1187	MIMAT0005837	Htr4	15562	NM_008313	1	1	1	3
mmu-miR-1187	MIMAT0005837	Htr5a	15563	NM_008314	1	1	1	3
mmu-miR-1187	MIMAT0005837	Elavl1	15568	NM_010485	1	1	1	3
mmu-miR-1187	MIMAT0005837	Elavl3	15571	NM_010487	1	1	1	3
mmu-miR-1187	MIMAT0005837	Elavl4	15572	NM_001163397	1	1	1	3
mmu-miR-1187	MIMAT0005837	Elavl4	15572	NM_001038698	1	1	1	3
mmu-miR-1187	MIMAT0005837	Elavl4	15572	NM_001163399	1	1	1	3
mmu-miR-1187	MIMAT0005837	Elavl4	15572	NM_010488	1	1	1	3
mmu-miR-1187	MIMAT0005837	Hus1	15574	NM_008316	1	1	1	3
mmu-miR-1187	MIMAT0005837	Iapp	15874	NM_010491	1	1	1	3
mmu-miR-1187	MIMAT0005837	Idua	15932	NM_008325	1	1	1	3
mmu-miR-1187	MIMAT0005837	Ifit1	15957	NM_008331	1	1	1	3
mmu-miR-1187	MIMAT0005837	Ifit2	15958	NM_008332	1	1	1	3
mmu-miR-1187	MIMAT0005837	Igf1r	16001	NM_010513	1	1	1	3
mmu-miR-1187	MIMAT0005837	Igf2	16002	NM_001122737	1	1	1	3
mmu-miR-1187	MIMAT0005837	Igf2	16002	NM_001122736	1	1	1	3
mmu-miR-1187	MIMAT0005837	Igf2	16002	NM_010514	1	1	1	3
mmu-miR-1187	MIMAT0005837	Igf2r	16004	NM_010515	1	1	1	3
mmu-miR-1187	MIMAT0005837	Il10rb	16155	NM_008349	1	1	1	3
mmu-miR-1187	MIMAT0005837	Il18	16173	NM_008360	1	1	1	3
mmu-miR-1187	MIMAT0005837	Il18rap	16174	NM_010553	1	1	1	3
mmu-miR-1187	MIMAT0005837	Il1rap	16180	NM_134103	1	1	1	3
mmu-miR-1187	MIMAT0005837	Il1rap	16180	NM_008364	1	1	1	3
mmu-miR-1187	MIMAT0005837	Il18r1	16182	NM_008365	1	1	1	3
mmu-miR-1187	MIMAT0005837	Il5ra	16192	NM_008370	1	1	1	3
mmu-miR-1187	MIMAT0005837	Il6st	16195	NM_010560	1	1	1	3
mmu-miR-1187	MIMAT0005837	Il7r	16197	NM_008372	1	1	1	3
mmu-miR-1187	MIMAT0005837	Il9r	16199	NM_008374	1	1	1	3
mmu-miR-1187	MIMAT0005837	Il9r	16199	NM_001134458	1	1	1	3
mmu-miR-1187	MIMAT0005837	Impact	16210	NM_008378	1	1	1	3
mmu-miR-1187	MIMAT0005837	Inhbb	16324	NM_008381	1	1	1	3
mmu-miR-1187	MIMAT0005837	Cep250	16328	NM_177217	1	1	1	3
mmu-miR-1187	MIMAT0005837	Cep250	16328	NM_008383	1	1	1	3
mmu-miR-1187	MIMAT0005837	Cep250	16328	NM_001130000	1	1	1	3
mmu-miR-1187	MIMAT0005837	Cep250	16328	NM_001129999	1	1	1	3
mmu-miR-1187	MIMAT0005837	Irs4	16370	NM_010572	1	1	1	3
mmu-miR-1187	MIMAT0005837	Irx1	16371	NM_010573	1	1	1	3
mmu-miR-1187	MIMAT0005837	Itga4	16401	NM_010576	1	1	1	3
mmu-miR-1187	MIMAT0005837	Itgam	16409	NM_008401	1	1	1	3
mmu-miR-1187	MIMAT0005837	Itgam	16409	NM_001082960	1	1	1	3
mmu-miR-1187	MIMAT0005837	Itgb1bp1	16413	NM_008403	1	1	1	3
mmu-miR-1187	MIMAT0005837	Itgb3	16416	NM_016780	1	1	1	3
mmu-miR-1187	MIMAT0005837	Itgb6	16420	NM_021359	1	1	1	3
mmu-miR-1187	MIMAT0005837	Itgb6	16420	NM_001159564	1	1	1	3
mmu-miR-1187	MIMAT0005837	Itsn1	16443	NM_001110276	1	1	1	3
mmu-miR-1187	MIMAT0005837	Itsn1	16443	NM_010587	1	1	1	3
mmu-miR-1187	MIMAT0005837	Ush1g	16470	NM_176847	1	1	1	3
mmu-miR-1187	MIMAT0005837	Kcna2	16490	NM_008417	1	1	1	3
mmu-miR-1187	MIMAT0005837	Kcna6	16494	NM_013568	1	1	1	3
mmu-miR-1187	MIMAT0005837	Kcnb1	16500	NM_008420	1	1	1	3
mmu-miR-1187	MIMAT0005837	Kcne1	16509	NM_008424	1	1	1	3
mmu-miR-1187	MIMAT0005837	Kcnh1	16510	NM_001038607	1	1	1	3
mmu-miR-1187	MIMAT0005837	Kcnh1	16510	NM_010600	1	1	1	3
mmu-miR-1187	MIMAT0005837	Kcnj15	16516	NM_001039056	1	1	1	3
mmu-miR-1187	MIMAT0005837	Kcnj15	16516	NM_001039057	1	1	1	3
mmu-miR-1187	MIMAT0005837	Kcnj15	16516	NM_019664	1	1	1	3
mmu-miR-1187	MIMAT0005837	Kcnj16	16517	NM_010604	1	1	1	3
mmu-miR-1187	MIMAT0005837	Kcnj16	16517	NM_001252210	1	1	1	3
mmu-miR-1187	MIMAT0005837	Kcnj16	16517	NM_001252209	1	1	1	3
mmu-miR-1187	MIMAT0005837	Kcnj16	16517	NM_001252208	1	1	1	3
mmu-miR-1187	MIMAT0005837	Kcnj16	16517	NM_001252207	1	1	1	3
mmu-miR-1187	MIMAT0005837	Kcnmb1	16533	NM_031169	1	1	1	3
mmu-miR-1187	MIMAT0005837	Kcnq2	16536	NM_001006675	1	1	1	3
mmu-miR-1187	MIMAT0005837	Kif11	16551	NM_010615	1	1	1	3
mmu-miR-1187	MIMAT0005837	Kif1a	16560	NM_001110315	1	1	1	3
mmu-miR-1187	MIMAT0005837	Kif1a	16560	NM_008440	1	1	1	3
mmu-miR-1187	MIMAT0005837	Kif1b	16561	NM_008441	1	1	1	3
mmu-miR-1187	MIMAT0005837	Kif21a	16564	NM_001109042	1	1	1	3
mmu-miR-1187	MIMAT0005837	Kif21a	16564	NM_016705	1	1	1	3
mmu-miR-1187	MIMAT0005837	Kif21a	16564	NM_001109041	1	1	1	3
mmu-miR-1187	MIMAT0005837	Kif21a	16564	NM_001109040	1	1	1	3
mmu-miR-1187	MIMAT0005837	Kif3a	16568	NM_008443	1	1	1	3
mmu-miR-1187	MIMAT0005837	Kif3c	16570	NM_008445	1	1	1	3
mmu-miR-1187	MIMAT0005837	Kif5a	16572	NM_001039000	1	1	1	3
mmu-miR-1187	MIMAT0005837	Kl	16591	NM_013823	1	1	1	3
mmu-miR-1187	MIMAT0005837	Klf1	16596	NM_010635	1	1	1	3
mmu-miR-1187	MIMAT0005837	Klf12	16597	NM_010636	1	1	1	3
mmu-miR-1187	MIMAT0005837	Kpna1	16646	NM_008465	1	1	1	3
mmu-miR-1187	MIMAT0005837	Kpna3	16648	NM_008466	1	1	1	3
mmu-miR-1187	MIMAT0005837	Kras	16653	NM_021284	1	1	1	3
mmu-miR-1187	MIMAT0005837	Hivep3	16656	NM_010657	1	1	1	3
mmu-miR-1187	MIMAT0005837	Mafb	16658	NM_010658	1	1	1	3
mmu-miR-1187	MIMAT0005837	Krt6b	16688	NM_010669	1	1	1	3
mmu-miR-1187	MIMAT0005837	Lad1	16763	NM_133664	1	1	1	3
mmu-miR-1187	MIMAT0005837	Dsg4	16769	NM_181564	1	1	1	3
mmu-miR-1187	MIMAT0005837	Lama3	16774	NM_010680	1	1	1	3
mmu-miR-1187	MIMAT0005837	Lamp2	16784	NM_001017959	1	1	1	3
mmu-miR-1187	MIMAT0005837	Lamp2	16784	NM_010685	1	1	1	3
mmu-miR-1187	MIMAT0005837	Laptm5	16792	NM_010686	1	1	1	3
mmu-miR-1187	MIMAT0005837	Lasp1	16796	NM_010688	1	1	1	3
mmu-miR-1187	MIMAT0005837	Lats1	16798	NM_010690	1	1	1	3
mmu-miR-1187	MIMAT0005837	Lck	16818	NM_001162432	1	1	1	3
mmu-miR-1187	MIMAT0005837	Lck	16818	NM_001162433	1	1	1	3
mmu-miR-1187	MIMAT0005837	Lck	16818	NM_010693	1	1	1	3
mmu-miR-1187	MIMAT0005837	Ldb2	16826	NM_010698	1	1	1	3
mmu-miR-1187	MIMAT0005837	Ldb2	16826	NM_001077398	1	1	1	3
mmu-miR-1187	MIMAT0005837	Ldlr	16835	NM_001252658	1	1	1	3
mmu-miR-1187	MIMAT0005837	Ldlr	16835	NM_001252659	1	1	1	3
mmu-miR-1187	MIMAT0005837	Ldlr	16835	NM_010700	1	1	1	3
mmu-miR-1187	MIMAT0005837	Lep	16846	NM_008493	1	1	1	3
mmu-miR-1187	MIMAT0005837	Lhx9	16876	NM_010714	1	1	1	3
mmu-miR-1187	MIMAT0005837	Lhx9	16876	NM_001025565	1	1	1	3
mmu-miR-1187	MIMAT0005837	Lifr	16880	NM_013584	1	1	1	3
mmu-miR-1187	MIMAT0005837	Lmnb2	16907	NM_010722	1	1	1	3
mmu-miR-1187	MIMAT0005837	Ltbp2	16997	NM_013589	1	1	1	3
mmu-miR-1187	MIMAT0005837	Ly6c1	17067	NM_010741	1	1	1	3
mmu-miR-1187	MIMAT0005837	Ly6c1	17067	NM_001252055	1	1	1	3
mmu-miR-1187	MIMAT0005837	Ly6e	17069	NM_001164040	1	1	1	3
mmu-miR-1187	MIMAT0005837	Ly6e	17069	NM_001164039	1	1	1	3
mmu-miR-1187	MIMAT0005837	Ly6e	17069	NM_001164038	1	1	1	3
mmu-miR-1187	MIMAT0005837	Ly6e	17069	NM_001164037	1	1	1	3
mmu-miR-1187	MIMAT0005837	Ly6e	17069	NM_008529	1	1	1	3
mmu-miR-1187	MIMAT0005837	Ly6e	17069	NM_001164036	1	1	1	3
mmu-miR-1187	MIMAT0005837	Ly6f	17071	NM_008530	1	1	1	3
mmu-miR-1187	MIMAT0005837	Il1rl1	17082	NM_001025602	1	1	1	3
mmu-miR-1187	MIMAT0005837	Ncr1	17086	NM_010746	1	1	1	3
mmu-miR-1187	MIMAT0005837	Ly96	17087	NM_001159711	1	1	1	3
mmu-miR-1187	MIMAT0005837	Ly96	17087	NM_016923	1	1	1	3
mmu-miR-1187	MIMAT0005837	Smad2	17126	NM_010754	1	1	1	3
mmu-miR-1187	MIMAT0005837	Smad2	17126	NM_001252481	1	1	1	3
mmu-miR-1187	MIMAT0005837	Smad4	17128	NM_008540	1	1	1	3
mmu-miR-1187	MIMAT0005837	Maf	17132	NM_001025577	1	1	1	3
mmu-miR-1187	MIMAT0005837	Mafk	17135	NM_010757	1	1	1	3
mmu-miR-1187	MIMAT0005837	Man2a1	17158	NM_008549	1	1	1	3
mmu-miR-1187	MIMAT0005837	Man2b1	17159	NM_010764	1	1	1	3
mmu-miR-1187	MIMAT0005837	Mbp	17196	NM_001025245	1	1	1	3
mmu-miR-1187	MIMAT0005837	Mgrn1	17237	NM_029657	1	1	1	3
mmu-miR-1187	MIMAT0005837	Mgrn1	17237	NM_001252437	1	1	1	3
mmu-miR-1187	MIMAT0005837	Mdm2	17246	NM_010786	1	1	1	3
mmu-miR-1187	MIMAT0005837	Mef2a	17258	NM_001033713	1	1	1	3
mmu-miR-1187	MIMAT0005837	Fyco1	17281	NM_001110253	1	1	1	3
mmu-miR-1187	MIMAT0005837	Fyco1	17281	NM_148925	1	1	1	3
mmu-miR-1187	MIMAT0005837	Meox1	17285	NM_010791	1	1	1	3
mmu-miR-1187	MIMAT0005837	Mfge8	17304	NM_001045489	1	1	1	3
mmu-miR-1187	MIMAT0005837	Mfge8	17304	NM_008594	1	1	1	3
mmu-miR-1187	MIMAT0005837	Cxcl9	17329	NM_008599	1	1	1	3
mmu-miR-1187	MIMAT0005837	Mmp12	17381	NM_008605	1	1	1	3
mmu-miR-1187	MIMAT0005837	Mmp15	17388	NM_008609	1	1	1	3
mmu-miR-1187	MIMAT0005837	Foxk1	17425	NM_199068	1	1	1	3
mmu-miR-1187	MIMAT0005837	Mnt	17428	NM_010813	1	1	1	3
mmu-miR-1187	MIMAT0005837	Mobp	17433	NM_001039364	1	1	1	3
mmu-miR-1187	MIMAT0005837	Mobp	17433	NM_008614	1	1	1	3
mmu-miR-1187	MIMAT0005837	Clec4d	17474	NM_001163161	1	1	1	3
mmu-miR-1187	MIMAT0005837	Clec4d	17474	NM_010819	1	1	1	3
mmu-miR-1187	MIMAT0005837	Mrvi1	17540	NM_194464	1	1	1	3
mmu-miR-1187	MIMAT0005837	Mrvi1	17540	NM_010826	1	1	1	3
mmu-miR-1187	MIMAT0005837	Grpel1	17713	NM_024478	1	1	1	3
mmu-miR-1187	MIMAT0005837	Grpel2	17714	NM_021296	1	1	1	3
mmu-miR-1187	MIMAT0005837	Mtf2	17765	NM_001253880	1	1	1	3
mmu-miR-1187	MIMAT0005837	Mtf2	17765	NM_013827	1	1	1	3
mmu-miR-1187	MIMAT0005837	Mtf2	17765	NM_001253879	1	1	1	3
mmu-miR-1187	MIMAT0005837	Mtf2	17765	NM_001253878	1	1	1	3
mmu-miR-1187	MIMAT0005837	Mtf2	17765	NM_001253877	1	1	1	3
mmu-miR-1187	MIMAT0005837	Mtl5	17771	NM_001039658	1	1	1	3
mmu-miR-1187	MIMAT0005837	Myd88	17874	NM_010851	1	1	1	3
mmu-miR-1187	MIMAT0005837	Nab1	17936	NM_008667	1	1	1	3
mmu-miR-1187	MIMAT0005837	Nab2	17937	NM_001122895	1	1	1	3
mmu-miR-1187	MIMAT0005837	Nab2	17937	NM_008668	1	1	1	3
mmu-miR-1187	MIMAT0005837	Naip6	17952	NM_010871	1	1	1	3
mmu-miR-1187	MIMAT0005837	Napb	17957	NM_019632	1	1	1	3
mmu-miR-1187	MIMAT0005837	Ncam1	17967	NM_001081445	1	1	1	3
mmu-miR-1187	MIMAT0005837	Ncam1	17967	NM_001113204	1	1	1	3
mmu-miR-1187	MIMAT0005837	Ncam2	17968	NM_010954	1	1	1	3
mmu-miR-1187	MIMAT0005837	Nck2	17974	NM_010879	1	1	1	3
mmu-miR-1187	MIMAT0005837	Ncoa2	17978	NM_001077695	1	1	1	3
mmu-miR-1187	MIMAT0005837	Ncoa2	17978	NM_008678	1	1	1	3
mmu-miR-1187	MIMAT0005837	Ndp	17986	NM_010883	1	1	1	3
mmu-miR-1187	MIMAT0005837	Nedd4	17999	NM_010890	1	1	1	3
mmu-miR-1187	MIMAT0005837	Nek2	18005	NM_010892	1	1	1	3
mmu-miR-1187	MIMAT0005837	Neu1	18010	NM_010893	1	1	1	3
mmu-miR-1187	MIMAT0005837	Nf1	18015	NM_010897	1	1	1	3
mmu-miR-1187	MIMAT0005837	Nfatc1	18018	NM_001164111	1	1	1	3
mmu-miR-1187	MIMAT0005837	Nfatc1	18018	NM_001164112	1	1	1	3
mmu-miR-1187	MIMAT0005837	Nfatc1	18018	NM_198429	1	1	1	3
mmu-miR-1187	MIMAT0005837	Nfatc1	18018	NM_001164110	1	1	1	3
mmu-miR-1187	MIMAT0005837	Nfatc2	18019	NM_001136073	1	1	1	3
mmu-miR-1187	MIMAT0005837	Nfatc2	18019	NM_010899	1	1	1	3
mmu-miR-1187	MIMAT0005837	Nfatc2ip	18020	NM_010900	1	1	1	3
mmu-miR-1187	MIMAT0005837	Nfatc3	18021	NM_010901	1	1	1	3
mmu-miR-1187	MIMAT0005837	Nfia	18027	NM_001122952	1	1	1	3
mmu-miR-1187	MIMAT0005837	Nfia	18027	NM_001122953	1	1	1	3
mmu-miR-1187	MIMAT0005837	Nfia	18027	NM_010905	1	1	1	3
mmu-miR-1187	MIMAT0005837	Nfic	18029	NM_026756	1	1	1	3
mmu-miR-1187	MIMAT0005837	Nfic	18029	NM_008688	1	1	1	3
mmu-miR-1187	MIMAT0005837	Nqo1	18104	NM_008706	1	1	1	3
mmu-miR-1187	MIMAT0005837	Nnat	18111	NM_180960	1	1	1	3
mmu-miR-1187	MIMAT0005837	Nnat	18111	NM_010923	1	1	1	3
mmu-miR-1187	MIMAT0005837	Notch2	18129	NM_010928	1	1	1	3
mmu-miR-1187	MIMAT0005837	Ctnnd2	18163	NM_008729	1	1	1	3
mmu-miR-1187	MIMAT0005837	Nr1i2	18171	NM_001098404	1	1	1	3
mmu-miR-1187	MIMAT0005837	Nr1i2	18171	NM_010936	1	1	1	3
mmu-miR-1187	MIMAT0005837	Nras	18176	NM_010937	1	1	1	3
mmu-miR-1187	MIMAT0005837	Nrp2	18187	NM_001077405	1	1	1	3
mmu-miR-1187	MIMAT0005837	Nrp2	18187	NM_010939	1	1	1	3
mmu-miR-1187	MIMAT0005837	Nrp2	18187	NM_001077404	1	1	1	3
mmu-miR-1187	MIMAT0005837	Nrp2	18187	NM_001077403	1	1	1	3
mmu-miR-1187	MIMAT0005837	Musk	18198	NM_001165996	1	1	1	3
mmu-miR-1187	MIMAT0005837	Ntrk2	18212	NM_008745	1	1	1	3
mmu-miR-1187	MIMAT0005837	Ntrk2	18212	NM_001025074	1	1	1	3
mmu-miR-1187	MIMAT0005837	Nxph1	18231	NM_008751	1	1	1	3
mmu-miR-1187	MIMAT0005837	Oit3	18302	NM_010959	1	1	1	3
mmu-miR-1187	MIMAT0005837	Sigmar1	18391	NM_011014	1	1	1	3
mmu-miR-1187	MIMAT0005837	Orc2	18393	NM_001025378	1	1	1	3
mmu-miR-1187	MIMAT0005837	Orc2	18393	NM_008765	1	1	1	3
mmu-miR-1187	MIMAT0005837	Otx1	18423	NM_011023	1	1	1	3
mmu-miR-1187	MIMAT0005837	Oxtr	18430	NM_001081147	1	1	1	3
mmu-miR-1187	MIMAT0005837	P2rx7	18439	NM_011027	1	1	1	3
mmu-miR-1187	MIMAT0005837	Pafah1b1	18472	NM_013625	1	1	1	3
mmu-miR-1187	MIMAT0005837	Cntn3	18488	NM_008779	1	1	1	3
mmu-miR-1187	MIMAT0005837	Pappa	18491	NM_021362	1	1	1	3
mmu-miR-1187	MIMAT0005837	Pbx1	18514	NM_183355	1	1	1	3
mmu-miR-1187	MIMAT0005837	Kat2b	18519	NM_001190846	1	1	1	3
mmu-miR-1187	MIMAT0005837	Kat2b	18519	NM_020005	1	1	1	3
mmu-miR-1187	MIMAT0005837	Pcdh8	18530	NM_001042726	1	1	1	3
mmu-miR-1187	MIMAT0005837	Pcdh8	18530	NM_021543	1	1	1	3
mmu-miR-1187	MIMAT0005837	Pcsk2	18549	NM_008792	1	1	1	3
mmu-miR-1187	MIMAT0005837	Pcsk5	18552	NM_001163144	1	1	1	3
mmu-miR-1187	MIMAT0005837	Pdcd1	18566	NM_008798	1	1	1	3
mmu-miR-1187	MIMAT0005837	Pdcd6	18570	NM_011051	1	1	1	3
mmu-miR-1187	MIMAT0005837	Pde1c	18575	NM_001159957	1	1	1	3
mmu-miR-1187	MIMAT0005837	Pde1c	18575	NM_001159960	1	1	1	3
mmu-miR-1187	MIMAT0005837	Pde1c	18575	NM_001159952	1	1	1	3
mmu-miR-1187	MIMAT0005837	Pde1c	18575	NM_001025568	1	1	1	3
mmu-miR-1187	MIMAT0005837	Padi2	18600	NM_008812	1	1	1	3
mmu-miR-1187	MIMAT0005837	Enpp2	18606	NM_015744	1	1	1	3
mmu-miR-1187	MIMAT0005837	Peg3	18616	NM_008817	1	1	1	3
mmu-miR-1187	MIMAT0005837	Pex7	18634	NM_001161825	1	1	1	3
mmu-miR-1187	MIMAT0005837	Pex7	18634	NM_008822	1	1	1	3
mmu-miR-1187	MIMAT0005837	Pfkfb2	18640	NM_008825	1	1	1	3
mmu-miR-1187	MIMAT0005837	Pfn1	18643	NM_011072	1	1	1	3
mmu-miR-1187	MIMAT0005837	Cdk14	18647	NM_011074	1	1	1	3
mmu-miR-1187	MIMAT0005837	Pgk2	18663	NM_031190	1	1	1	3
mmu-miR-1187	MIMAT0005837	Abcb1a	18671	NM_011076	1	1	1	3
mmu-miR-1187	MIMAT0005837	Phex	18675	NM_011077	1	1	1	3
mmu-miR-1187	MIMAT0005837	Phf2	18676	NM_011078	1	1	1	3
mmu-miR-1187	MIMAT0005837	Prkcb	18751	NM_008855	1	1	1	3
mmu-miR-1187	MIMAT0005837	Prkcd	18753	NM_011103	1	1	1	3
mmu-miR-1187	MIMAT0005837	Pla2r1	18779	NM_008867	1	1	1	3
mmu-miR-1187	MIMAT0005837	Plaa	18786	NM_172695	1	1	1	3
mmu-miR-1187	MIMAT0005837	Plcb1	18795	NM_001145830	1	1	1	3
mmu-miR-1187	MIMAT0005837	Plcb1	18795	NM_019677	1	1	1	3
mmu-miR-1187	MIMAT0005837	Lcp1	18826	NM_008879	1	1	1	3
mmu-miR-1187	MIMAT0005837	Lcp1	18826	NM_001247984	1	1	1	3
mmu-miR-1187	MIMAT0005837	Plxna1	18844	NM_008881	1	1	1	3
mmu-miR-1187	MIMAT0005837	Cnot7	18983	NM_011135	1	1	1	3
mmu-miR-1187	MIMAT0005837	Pou2af1	18985	NM_011136	1	1	1	3
mmu-miR-1187	MIMAT0005837	Pou4f2	18997	NM_138944	1	1	1	3
mmu-miR-1187	MIMAT0005837	Ppara	19013	NM_001113418	1	1	1	3
mmu-miR-1187	MIMAT0005837	Ppara	19013	NM_011144	1	1	1	3
mmu-miR-1187	MIMAT0005837	Ppfibp2	19024	NM_001163557	1	1	1	3
mmu-miR-1187	MIMAT0005837	Sypl	19027	NM_013635	1	1	1	3
mmu-miR-1187	MIMAT0005837	Sypl	19027	NM_198710	1	1	1	3
mmu-miR-1187	MIMAT0005837	Ppp1cb	19046	NM_172707	1	1	1	3
mmu-miR-1187	MIMAT0005837	Ppp2r3d	19054	NM_011154	1	1	1	3
mmu-miR-1187	MIMAT0005837	Ppp2r3d	19054	NM_001163415	1	1	1	3
mmu-miR-1187	MIMAT0005837	Ppp3cb	19056	NM_008914	1	1	1	3
mmu-miR-1187	MIMAT0005837	Inpp5k	19062	NM_008916	1	1	1	3
mmu-miR-1187	MIMAT0005837	Prim2	19076	NM_008922	1	1	1	3
mmu-miR-1187	MIMAT0005837	Prkdc	19090	NM_011159	1	1	1	3
mmu-miR-1187	MIMAT0005837	Prkg2	19092	NM_008926	1	1	1	3
mmu-miR-1187	MIMAT0005837	Eif2ak2	19106	NM_011163	1	1	1	3
mmu-miR-1187	MIMAT0005837	Prkx	19108	NM_016979	1	1	1	3
mmu-miR-1187	MIMAT0005837	Prlr	19116	NM_001253781	1	1	1	3
mmu-miR-1187	MIMAT0005837	Prlr	19116	NM_011169	1	1	1	3
mmu-miR-1187	MIMAT0005837	St14	19143	NM_011176	1	1	1	3
mmu-miR-1187	MIMAT0005837	Tmprss15	19146	NM_178855	1	1	1	3
mmu-miR-1187	MIMAT0005837	Tmprss15	19146	NM_008941	1	1	1	3
mmu-miR-1187	MIMAT0005837	Cyth1	19157	NM_001112700	1	1	1	3
mmu-miR-1187	MIMAT0005837	Cyth1	19157	NM_001112699	1	1	1	3
mmu-miR-1187	MIMAT0005837	Cyth1	19157	NM_011180	1	1	1	3
mmu-miR-1187	MIMAT0005837	Psma3	19167	NM_011184	1	1	1	3
mmu-miR-1187	MIMAT0005837	Bpifa2	19194	NM_008953	1	1	1	3
mmu-miR-1187	MIMAT0005837	Pstpip2	19201	NM_013831	1	1	1	3
mmu-miR-1187	MIMAT0005837	Pten	19211	NM_008960	1	1	1	3
mmu-miR-1187	MIMAT0005837	Ptgdr	19214	NM_008962	1	1	1	3
mmu-miR-1187	MIMAT0005837	Ptgfr	19220	NM_008966	1	1	1	3
mmu-miR-1187	MIMAT0005837	Ptpre	19267	NM_011212	1	1	1	3
mmu-miR-1187	MIMAT0005837	Ptprj	19271	NM_008982	1	1	1	3
mmu-miR-1187	MIMAT0005837	Ptprk	19272	NM_008983	1	1	1	3
mmu-miR-1187	MIMAT0005837	Ptprn2	19276	NM_011215	1	1	1	3
mmu-miR-1187	MIMAT0005837	Ptpro	19277	NM_001164403	1	1	1	3
mmu-miR-1187	MIMAT0005837	Ptpro	19277	NM_001164402	1	1	1	3
mmu-miR-1187	MIMAT0005837	Ptpro	19277	NM_001164401	1	1	1	3
mmu-miR-1187	MIMAT0005837	Ptpro	19277	NM_011216	1	1	1	3
mmu-miR-1187	MIMAT0005837	Purb	19291	NM_011221	1	1	1	3
mmu-miR-1187	MIMAT0005837	Abcd3	19299	NM_008991	1	1	1	3
mmu-miR-1187	MIMAT0005837	Rab12	19328	NM_024448	1	1	1	3
mmu-miR-1187	MIMAT0005837	Rab18	19330	NM_181070	1	1	1	3
mmu-miR-1187	MIMAT0005837	Rab33b	19338	NM_016858	1	1	1	3
mmu-miR-1187	MIMAT0005837	Rad23b	19359	NM_009011	1	1	1	3
mmu-miR-1187	MIMAT0005837	Rad51d	19364	NM_011235	1	1	1	3
mmu-miR-1187	MIMAT0005837	Rad52	19365	NM_001166383	1	1	1	3
mmu-miR-1187	MIMAT0005837	Rag2	19374	NM_009020	1	1	1	3
mmu-miR-1187	MIMAT0005837	Rasa3	19414	NM_009025	1	1	1	3
mmu-miR-1187	MIMAT0005837	Rasgrf2	19418	NM_009027	1	1	1	3
mmu-miR-1187	MIMAT0005837	Rbpms	19663	NM_001042674	1	1	1	3
mmu-miR-1187	MIMAT0005837	Rbpms	19663	NM_019733	1	1	1	3
mmu-miR-1187	MIMAT0005837	Rfc1	19687	NM_011258	1	1	1	3
mmu-miR-1187	MIMAT0005837	Ret	19713	NM_009050	1	1	1	3
mmu-miR-1187	MIMAT0005837	Ret	19713	NM_001080780	1	1	1	3
mmu-miR-1187	MIMAT0005837	Rfx3	19726	NM_001166414	1	1	1	3
mmu-miR-1187	MIMAT0005837	Rfx3	19726	NM_011265	1	1	1	3
mmu-miR-1187	MIMAT0005837	Ralgds	19730	NM_001145836	1	1	1	3
mmu-miR-1187	MIMAT0005837	Ralgds	19730	NM_001145835	1	1	1	3
mmu-miR-1187	MIMAT0005837	Ralgds	19730	NM_001145834	1	1	1	3
mmu-miR-1187	MIMAT0005837	Ralgds	19730	NM_009058	1	1	1	3
mmu-miR-1187	MIMAT0005837	Rgl2	19732	NM_009059	1	1	1	3
mmu-miR-1187	MIMAT0005837	Rgs4	19736	NM_009062	1	1	1	3
mmu-miR-1187	MIMAT0005837	Rgs5	19737	NM_009063	1	1	1	3
mmu-miR-1187	MIMAT0005837	Rgs9	19739	NM_001165934	1	1	1	3
mmu-miR-1187	MIMAT0005837	Rit1	19769	NM_001163310	1	1	1	3
mmu-miR-1187	MIMAT0005837	Rit1	19769	NM_009069	1	1	1	3
mmu-miR-1187	MIMAT0005837	Rock2	19878	NM_009072	1	1	1	3
mmu-miR-1187	MIMAT0005837	Slc22a8	19879	NM_001164635	1	1	1	3
mmu-miR-1187	MIMAT0005837	Slc22a8	19879	NM_001164634	1	1	1	3
mmu-miR-1187	MIMAT0005837	Slc22a8	19879	NM_031194	1	1	1	3
mmu-miR-1187	MIMAT0005837	Rorc	19885	NM_011281	1	1	1	3
mmu-miR-1187	MIMAT0005837	Rp1	19888	NM_001195662	1	1	1	3
mmu-miR-1187	MIMAT0005837	Rph3a	19894	NM_011286	1	1	1	3
mmu-miR-1187	MIMAT0005837	Polr1c	20016	NM_009085	1	1	1	3
mmu-miR-1187	MIMAT0005837	Polr2c	20021	NM_009090	1	1	1	3
mmu-miR-1187	MIMAT0005837	Rrh	20132	NM_009102	1	1	1	3
mmu-miR-1187	MIMAT0005837	Rrm2	20135	NM_009104	1	1	1	3
mmu-miR-1187	MIMAT0005837	Uimc1	20184	NM_011307	1	1	1	3
mmu-miR-1187	MIMAT0005837	Ncor1	20185	NM_177229	1	1	1	3
mmu-miR-1187	MIMAT0005837	S100b	20203	NM_009115	1	1	1	3
mmu-miR-1187	MIMAT0005837	Atxn1	20238	NM_001199304	1	1	1	3
mmu-miR-1187	MIMAT0005837	Atxn1	20238	NM_009124	1	1	1	3
mmu-miR-1187	MIMAT0005837	Atxn1	20238	NM_001199305	1	1	1	3
mmu-miR-1187	MIMAT0005837	Scd1	20249	NM_009127	1	1	1	3
mmu-miR-1187	MIMAT0005837	Scd2	20250	NM_009128	1	1	1	3
mmu-miR-1187	MIMAT0005837	Scn8a	20273	NM_011323	1	1	1	3
mmu-miR-1187	MIMAT0005837	Scn8a	20273	NM_001077499	1	1	1	3
mmu-miR-1187	MIMAT0005837	Scn9a	20274	NM_018852	1	1	1	3
mmu-miR-1187	MIMAT0005837	Cxcl12	20315	NM_001012477	1	1	1	3
mmu-miR-1187	MIMAT0005837	Sdf4	20318	NM_011341	1	1	1	3
mmu-miR-1187	MIMAT0005837	Sema3a	20346	NM_001243073	1	1	1	3
mmu-miR-1187	MIMAT0005837	Sema3a	20346	NM_001243072	1	1	1	3
mmu-miR-1187	MIMAT0005837	Sema3a	20346	NM_009152	1	1	1	3
mmu-miR-1187	MIMAT0005837	Sema4f	20355	NM_001113481	1	1	1	3
mmu-miR-1187	MIMAT0005837	Sema5a	20356	NM_009154	1	1	1	3
mmu-miR-1187	MIMAT0005837	Sema6a	20358	NM_018744	1	1	1	3
mmu-miR-1187	MIMAT0005837	Foxp3	20371	NM_001199348	1	1	1	3
mmu-miR-1187	MIMAT0005837	Foxp3	20371	NM_054039	1	1	1	3
mmu-miR-1187	MIMAT0005837	Foxp3	20371	NM_001199347	1	1	1	3
mmu-miR-1187	MIMAT0005837	Shh	20423	NM_009170	1	1	1	3
mmu-miR-1187	MIMAT0005837	Cyfip1	20430	NM_001164662	1	1	1	3
mmu-miR-1187	MIMAT0005837	Cyfip1	20430	NM_011370	1	1	1	3
mmu-miR-1187	MIMAT0005837	Cyfip1	20430	NM_001164661	1	1	1	3
mmu-miR-1187	MIMAT0005837	Siah1b	20438	NM_009173	1	1	1	3
mmu-miR-1187	MIMAT0005837	Siah2	20439	NM_009174	1	1	1	3
mmu-miR-1187	MIMAT0005837	St3gal2	20444	NM_009179	1	1	1	3
mmu-miR-1187	MIMAT0005837	St8sia1	20449	NM_011374	1	1	1	3
mmu-miR-1187	MIMAT0005837	St8sia4	20452	NM_009183	1	1	1	3
mmu-miR-1187	MIMAT0005837	Six4	20474	NM_011382	1	1	1	3
mmu-miR-1187	MIMAT0005837	Six6	20476	NM_011384	1	1	1	3
mmu-miR-1187	MIMAT0005837	Slc16a2	20502	NM_009197	1	1	1	3
mmu-miR-1187	MIMAT0005837	Slc34a1	20505	NM_011392	1	1	1	3
mmu-miR-1187	MIMAT0005837	Slc1a2	20511	NM_001077515	1	1	1	3
mmu-miR-1187	MIMAT0005837	Slc1a2	20511	NM_001077514	1	1	1	3
mmu-miR-1187	MIMAT0005837	Slc25a17	20524	NM_011399	1	1	1	3
mmu-miR-1187	MIMAT0005837	Slc2a3	20527	NM_011401	1	1	1	3
mmu-miR-1187	MIMAT0005837	Slc8a1	20541	NM_001112798	1	1	1	3
mmu-miR-1187	MIMAT0005837	Slc8a1	20541	NM_011406	1	1	1	3
mmu-miR-1187	MIMAT0005837	Smarca4	20586	NM_001174079	1	1	1	3
mmu-miR-1187	MIMAT0005837	Smarca4	20586	NM_011417	1	1	1	3
mmu-miR-1187	MIMAT0005837	Smarca4	20586	NM_001174078	1	1	1	3
mmu-miR-1187	MIMAT0005837	Smarcb1	20587	NM_001161853	1	1	1	3
mmu-miR-1187	MIMAT0005837	Smarcb1	20587	NM_011418	1	1	1	3
mmu-miR-1187	MIMAT0005837	Smarcc1	20588	NM_009211	1	1	1	3
mmu-miR-1187	MIMAT0005837	Kdm5d	20592	NM_011419	1	1	1	3
mmu-miR-1187	MIMAT0005837	Sstr1	20605	NM_009216	1	1	1	3
mmu-miR-1187	MIMAT0005837	Snapin	20615	NM_133854	1	1	1	3
mmu-miR-1187	MIMAT0005837	Snap23	20619	NM_001177793	1	1	1	3
mmu-miR-1187	MIMAT0005837	Snap23	20619	NM_009222	1	1	1	3
mmu-miR-1187	MIMAT0005837	Snap23	20619	NM_001177792	1	1	1	3
mmu-miR-1187	MIMAT0005837	Snrpn	20646	NM_013670	1	1	1	3
mmu-miR-1187	MIMAT0005837	Snrpn	20646	NM_001082961	1	1	1	3
mmu-miR-1187	MIMAT0005837	Snrpn	20646	NM_001082962	1	1	1	3
mmu-miR-1187	MIMAT0005837	Sod2	20656	NM_013671	1	1	1	3
mmu-miR-1187	MIMAT0005837	Sox13	20668	NM_011439	1	1	1	3
mmu-miR-1187	MIMAT0005837	Sox5	20678	NM_001243163	1	1	1	3
mmu-miR-1187	MIMAT0005837	Sox5	20678	NM_001113559	1	1	1	3
mmu-miR-1187	MIMAT0005837	Sox5	20678	NM_011444	1	1	1	3
mmu-miR-1187	MIMAT0005837	Sox6	20679	NM_001025559	1	1	1	3
mmu-miR-1187	MIMAT0005837	Sox6	20679	NM_001025560	1	1	1	3
mmu-miR-1187	MIMAT0005837	Sox6	20679	NM_011445	1	1	1	3
mmu-miR-1187	MIMAT0005837	Sparc	20692	NM_009242	1	1	1	3
mmu-miR-1187	MIMAT0005837	Serpinb8	20725	NM_011459	1	1	1	3
mmu-miR-1187	MIMAT0005837	Serpinb9d	20726	NM_011460	1	1	1	3
mmu-miR-1187	MIMAT0005837	Spn	20737	NM_009259	1	1	1	3
mmu-miR-1187	MIMAT0005837	Sptbn1	20742	NM_009260	1	1	1	3
mmu-miR-1187	MIMAT0005837	Strbp	20744	NM_009261	1	1	1	3
mmu-miR-1187	MIMAT0005837	Spr	20751	NM_011467	1	1	1	3
mmu-miR-1187	MIMAT0005837	Sptlc2	20773	NM_011479	1	1	1	3
mmu-miR-1187	MIMAT0005837	Trove2	20822	NM_013835	1	1	1	3
mmu-miR-1187	MIMAT0005837	Star	20845	NM_011485	1	1	1	3
mmu-miR-1187	MIMAT0005837	Stat6	20852	NM_009284	1	1	1	3
mmu-miR-1187	MIMAT0005837	Stk16	20872	NM_011494	1	1	1	3
mmu-miR-1187	MIMAT0005837	Stxbp4	20913	NM_011505	1	1	1	3
mmu-miR-1187	MIMAT0005837	Sucla2	20916	NM_011506	1	1	1	3
mmu-miR-1187	MIMAT0005837	Suclg2	20917	NM_011507	1	1	1	3
mmu-miR-1187	MIMAT0005837	Abcc9	20928	NM_011511	1	1	1	3
mmu-miR-1187	MIMAT0005837	Abcc9	20928	NM_021042	1	1	1	3
mmu-miR-1187	MIMAT0005837	Abcc9	20928	NM_001044720	1	1	1	3
mmu-miR-1187	MIMAT0005837	Abcc9	20928	NM_021041	1	1	1	3
mmu-miR-1187	MIMAT0005837	Swap70	20947	NM_009302	1	1	1	3
mmu-miR-1187	MIMAT0005837	Syn2	20965	NM_013681	1	1	1	3
mmu-miR-1187	MIMAT0005837	Sdc3	20970	NM_011520	1	1	1	3
mmu-miR-1187	MIMAT0005837	Syp	20977	NM_009305	1	1	1	3
mmu-miR-1187	MIMAT0005837	Tacr1	21336	NM_009313	1	1	1	3
mmu-miR-1187	MIMAT0005837	Tacr2	21337	NM_009314	1	1	1	3
mmu-miR-1187	MIMAT0005837	Tacr3	21338	NM_021382	1	1	1	3
mmu-miR-1187	MIMAT0005837	Taf1a	21339	NM_021466	1	1	1	3
mmu-miR-1187	MIMAT0005837	Tapbp	21356	NM_009318	1	1	1	3
mmu-miR-1187	MIMAT0005837	Tapbp	21356	NM_001025313	1	1	1	3
mmu-miR-1187	MIMAT0005837	Slc6a6	21366	NM_009320	1	1	1	3
mmu-miR-1187	MIMAT0005837	Cntn2	21367	NM_177129	1	1	1	3
mmu-miR-1187	MIMAT0005837	Tbrg4	21379	NM_134011	1	1	1	3
mmu-miR-1187	MIMAT0005837	Tbx4	21387	NM_172798	1	1	1	3
mmu-miR-1187	MIMAT0005837	Tbx4	21387	NM_011536	1	1	1	3
mmu-miR-1187	MIMAT0005837	Tbxa2r	21390	NM_009325	1	1	1	3
mmu-miR-1187	MIMAT0005837	Hnf1a	21405	NM_009327	1	1	1	3
mmu-miR-1187	MIMAT0005837	Zfp354a	21408	NM_009329	1	1	1	3
mmu-miR-1187	MIMAT0005837	Tfap2b	21419	NM_009334	1	1	1	3
mmu-miR-1187	MIMAT0005837	Tfap2b	21419	NM_001025305	1	1	1	3
mmu-miR-1187	MIMAT0005837	Tcp1	21454	NM_013686	1	1	1	3
mmu-miR-1187	MIMAT0005837	Tcte1	21645	NM_013688	1	1	1	3
mmu-miR-1187	MIMAT0005837	Tcte2	21646	NM_022311	1	1	1	3
mmu-miR-1187	MIMAT0005837	Tead1	21676	NM_001166585	1	1	1	3
mmu-miR-1187	MIMAT0005837	Tead1	21676	NM_009346	1	1	1	3
mmu-miR-1187	MIMAT0005837	Tead1	21676	NM_001166584	1	1	1	3
mmu-miR-1187	MIMAT0005837	Tead3	21678	NM_001098226	1	1	1	3
mmu-miR-1187	MIMAT0005837	Tead3	21678	NM_011566	1	1	1	3
mmu-miR-1187	MIMAT0005837	Tead3	21678	NM_001204156	1	1	1	3
mmu-miR-1187	MIMAT0005837	Tectb	21684	NM_009348	1	1	1	3
mmu-miR-1187	MIMAT0005837	Tek	21687	NM_013690	1	1	1	3
mmu-miR-1187	MIMAT0005837	Tex2	21763	NM_198292	1	1	1	3
mmu-miR-1187	MIMAT0005837	Zfand3	21769	NM_148926	1	1	1	3
mmu-miR-1187	MIMAT0005837	Ppp2r5d	21770	NM_009358	1	1	1	3
mmu-miR-1187	MIMAT0005837	Tex9	21778	NM_009359	1	1	1	3
mmu-miR-1187	MIMAT0005837	Tgfa	21802	NM_031199	1	1	1	3
mmu-miR-1187	MIMAT0005837	Tgfbi	21810	NM_009369	1	1	1	3
mmu-miR-1187	MIMAT0005837	Tiam1	21844	NM_001145887	1	1	1	3
mmu-miR-1187	MIMAT0005837	Tiam1	21844	NM_001145886	1	1	1	3
mmu-miR-1187	MIMAT0005837	Tiam1	21844	NM_009384	1	1	1	3
mmu-miR-1187	MIMAT0005837	Timp3	21859	NM_011595	1	1	1	3
mmu-miR-1187	MIMAT0005837	Tjp1	21872	NM_001163574	1	1	1	3
mmu-miR-1187	MIMAT0005837	Tjp1	21872	NM_009386	1	1	1	3
mmu-miR-1187	MIMAT0005837	Tle1	21885	NM_011599	1	1	1	3
mmu-miR-1187	MIMAT0005837	Tlx1	21908	NM_021901	1	1	1	3
mmu-miR-1187	MIMAT0005837	Tnfrsf1b	21938	NM_011610	1	1	1	3
mmu-miR-1187	MIMAT0005837	Tpd52	21985	NM_009412	1	1	1	3
mmu-miR-1187	MIMAT0005837	Tpd52	21985	NM_001025264	1	1	1	3
mmu-miR-1187	MIMAT0005837	Tpd52	21985	NM_001025263	1	1	1	3
mmu-miR-1187	MIMAT0005837	Tpd52	21985	NM_001025262	1	1	1	3
mmu-miR-1187	MIMAT0005837	Tpd52	21985	NM_001025261	1	1	1	3
mmu-miR-1187	MIMAT0005837	Tph1	21990	NM_001136084	1	1	1	3
mmu-miR-1187	MIMAT0005837	Tph1	21990	NM_009414	1	1	1	3
mmu-miR-1187	MIMAT0005837	Traf3	22031	NM_001048206	1	1	1	3
mmu-miR-1187	MIMAT0005837	Traf3	22031	NM_011632	1	1	1	3
mmu-miR-1187	MIMAT0005837	Traf6	22034	NM_009424	1	1	1	3
mmu-miR-1187	MIMAT0005837	Trp63	22061	NM_001127265	1	1	1	3
mmu-miR-1187	MIMAT0005837	Trp63	22061	NM_001127263	1	1	1	3
mmu-miR-1187	MIMAT0005837	Trp63	22061	NM_001127261	1	1	1	3
mmu-miR-1187	MIMAT0005837	Trp63	22061	NM_001127262	1	1	1	3
mmu-miR-1187	MIMAT0005837	Trp63	22061	NM_001127264	1	1	1	3
mmu-miR-1187	MIMAT0005837	Trp63	22061	NM_011641	1	1	1	3
mmu-miR-1187	MIMAT0005837	Trp63	22061	NM_001127260	1	1	1	3
mmu-miR-1187	MIMAT0005837	Trp63	22061	NM_001127259	1	1	1	3
mmu-miR-1187	MIMAT0005837	Ttn	22138	NM_028004	1	1	1	3
mmu-miR-1187	MIMAT0005837	Ttn	22138	NM_011652	1	1	1	3
mmu-miR-1187	MIMAT0005837	Tub	22141	NM_021885	1	1	1	3
mmu-miR-1187	MIMAT0005837	Tulp3	22158	NM_011657	1	1	1	3
mmu-miR-1187	MIMAT0005837	Tyrp1	22178	NM_031202	1	1	1	3
mmu-miR-1187	MIMAT0005837	Zrsr2	22184	NM_009453	1	1	1	3
mmu-miR-1187	MIMAT0005837	Uba1	22201	NM_009457	1	1	1	3
mmu-miR-1187	MIMAT0005837	Uba1	22201	NM_001136085	1	1	1	3
mmu-miR-1187	MIMAT0005837	Usp12	22217	NM_011669	1	1	1	3
mmu-miR-1187	MIMAT0005837	Ubr1	22222	NM_009461	1	1	1	3
mmu-miR-1187	MIMAT0005837	Ugcg	22234	NM_011673	1	1	1	3
mmu-miR-1187	MIMAT0005837	Umps	22247	NM_009471	1	1	1	3
mmu-miR-1187	MIMAT0005837	Unc5c	22253	NM_009472	1	1	1	3
mmu-miR-1187	MIMAT0005837	Utrn	22288	NM_011682	1	1	1	3
mmu-miR-1187	MIMAT0005837	Slc45a2	22293	NM_053077	1	1	1	3
mmu-miR-1187	MIMAT0005837	Vdr	22337	NM_009504	1	1	1	3
mmu-miR-1187	MIMAT0005837	Vegfa	22339	NM_001110268	1	1	1	3
mmu-miR-1187	MIMAT0005837	Vegfa	22339	NM_001110267	1	1	1	3
mmu-miR-1187	MIMAT0005837	Vegfa	22339	NM_001110266	1	1	1	3
mmu-miR-1187	MIMAT0005837	Vegfa	22339	NM_001025257	1	1	1	3
mmu-miR-1187	MIMAT0005837	Vegfa	22339	NM_009505	1	1	1	3
mmu-miR-1187	MIMAT0005837	Vegfa	22339	NM_001025250	1	1	1	3
mmu-miR-1187	MIMAT0005837	Vil1	22349	NM_009509	1	1	1	3
mmu-miR-1187	MIMAT0005837	Wisp1	22402	NM_018865	1	1	1	3
mmu-miR-1187	MIMAT0005837	Wiz	22404	NM_212438	1	1	1	3
mmu-miR-1187	MIMAT0005837	Wiz	22404	NM_011717	1	1	1	3
mmu-miR-1187	MIMAT0005837	Wnt4	22417	NM_009523	1	1	1	3
mmu-miR-1187	MIMAT0005837	Xdh	22436	NM_011723	1	1	1	3
mmu-miR-1187	MIMAT0005837	Xirp1	22437	NM_011724	1	1	1	3
mmu-miR-1187	MIMAT0005837	Xk	22439	NM_023500	1	1	1	3
mmu-miR-1187	MIMAT0005837	Xlr3a	22445	NM_001110784	1	1	1	3
mmu-miR-1187	MIMAT0005837	Xlr3c	22446	NM_011727	1	1	1	3
mmu-miR-1187	MIMAT0005837	Atrx	22589	NM_009530	1	1	1	3
mmu-miR-1187	MIMAT0005837	Slc6a18	22598	NM_001168645	1	1	1	3
mmu-miR-1187	MIMAT0005837	Slc6a18	22598	NM_001168643	1	1	1	3
mmu-miR-1187	MIMAT0005837	Slc6a18	22598	NM_001168644	1	1	1	3
mmu-miR-1187	MIMAT0005837	Slc6a18	22598	NM_001136087	1	1	1	3
mmu-miR-1187	MIMAT0005837	Slc6a18	22598	NM_001168646	1	1	1	3
mmu-miR-1187	MIMAT0005837	Slc6a18	22598	NM_001040692	1	1	1	3
mmu-miR-1187	MIMAT0005837	Zfp105	22646	NM_009544	1	1	1	3
mmu-miR-1187	MIMAT0005837	Zfp11	22648	NM_172462	1	1	1	3
mmu-miR-1187	MIMAT0005837	Zfand5	22682	NM_009551	1	1	1	3
mmu-miR-1187	MIMAT0005837	Zfp239	22685	NM_008616	1	1	1	3
mmu-miR-1187	MIMAT0005837	Zfp239	22685	NM_001001792	1	1	1	3
mmu-miR-1187	MIMAT0005837	Zfp26	22688	NM_011753	1	1	1	3
mmu-miR-1187	MIMAT0005837	Zfp27	22689	NM_011754	1	1	1	3
mmu-miR-1187	MIMAT0005837	Zfp27	22689	NM_001037707	1	1	1	3
mmu-miR-1187	MIMAT0005837	Zfp39	22698	NM_011758	1	1	1	3
mmu-miR-1187	MIMAT0005837	Zfp46	22704	NM_009557	1	1	1	3
mmu-miR-1187	MIMAT0005837	Zbtb7b	22724	NM_009565	1	1	1	3
mmu-miR-1187	MIMAT0005837	Zfp92	22754	NM_009566	1	1	1	3
mmu-miR-1187	MIMAT0005837	Zhx1	22770	NM_009572	1	1	1	3
mmu-miR-1187	MIMAT0005837	Zhx1	22770	NM_001042438	1	1	1	3
mmu-miR-1187	MIMAT0005837	Zic2	22772	NM_009574	1	1	1	3
mmu-miR-1187	MIMAT0005837	Zim1	22776	NM_011769	1	1	1	3
mmu-miR-1187	MIMAT0005837	Slc30a4	22785	NM_011774	1	1	1	3
mmu-miR-1187	MIMAT0005837	Adam23	23792	NM_011780	1	1	1	3
mmu-miR-1187	MIMAT0005837	Aplnr	23796	NM_011784	1	1	1	3
mmu-miR-1187	MIMAT0005837	Akt3	23797	NM_011785	1	1	1	3
mmu-miR-1187	MIMAT0005837	Klf6	23849	NM_011803	1	1	1	3
mmu-miR-1187	MIMAT0005837	Def8	23854	NM_054046	1	1	1	3
mmu-miR-1187	MIMAT0005837	Def8	23854	NM_001253784	1	1	1	3
mmu-miR-1187	MIMAT0005837	Def8	23854	NM_001253783	1	1	1	3
mmu-miR-1187	MIMAT0005837	Fyb	23880	NM_011815	1	1	1	3
mmu-miR-1187	MIMAT0005837	Gmcl1	23885	NM_011818	1	1	1	3
mmu-miR-1187	MIMAT0005837	Gpc6	23888	NM_011821	1	1	1	3
mmu-miR-1187	MIMAT0005837	Gpc6	23888	NM_001079844	1	1	1	3
mmu-miR-1187	MIMAT0005837	Grem2	23893	NM_011825	1	1	1	3
mmu-miR-1187	MIMAT0005837	Gtf2h2	23894	NM_022011	1	1	1	3
mmu-miR-1187	MIMAT0005837	Hs2st1	23908	NM_011828	1	1	1	3
mmu-miR-1187	MIMAT0005837	Lamc3	23928	NM_011836	1	1	1	3
mmu-miR-1187	MIMAT0005837	Nt5e	23959	NM_011851	1	1	1	3
mmu-miR-1187	MIMAT0005837	Oas1g	23960	NM_011852	1	1	1	3
mmu-miR-1187	MIMAT0005837	Papss1	23971	NM_011863	1	1	1	3
mmu-miR-1187	MIMAT0005837	Papss2	23972	NM_001201470	1	1	1	3
mmu-miR-1187	MIMAT0005837	Papss2	23972	NM_011864	1	1	1	3
mmu-miR-1187	MIMAT0005837	Pde10a	23984	NM_011866	1	1	1	3
mmu-miR-1187	MIMAT0005837	Rgs7	24012	NM_011880	1	1	1	3
mmu-miR-1187	MIMAT0005837	Rgs7	24012	NM_001199003	1	1	1	3
mmu-miR-1187	MIMAT0005837	Grk1	24013	NM_011881	1	1	1	3
mmu-miR-1187	MIMAT0005837	Rnasel	24014	NM_011882	1	1	1	3
mmu-miR-1187	MIMAT0005837	2016-09-03	24050	NM_011889	1	1	1	3
mmu-miR-1187	MIMAT0005837	Sgcb	24051	NM_011890	1	1	1	3
mmu-miR-1187	MIMAT0005837	Slco2a1	24059	NM_033314	1	1	1	3
mmu-miR-1187	MIMAT0005837	Spry4	24066	NM_011898	1	1	1	3
mmu-miR-1187	MIMAT0005837	Tlk2	24086	NM_011903	1	1	1	3
mmu-miR-1187	MIMAT0005837	Tlk2	24086	NM_001112705	1	1	1	3
mmu-miR-1187	MIMAT0005837	Zeb2	24136	NM_015753	1	1	1	3
mmu-miR-1187	MIMAT0005837	Angptl2	26360	NM_011923	1	1	1	3
mmu-miR-1187	MIMAT0005837	Ceacam2	26367	NM_007543	1	1	1	3
mmu-miR-1187	MIMAT0005837	Ceacam2	26367	NM_001113369	1	1	1	3
mmu-miR-1187	MIMAT0005837	Ceacam2	26367	NM_001113368	1	1	1	3
mmu-miR-1187	MIMAT0005837	Clcn7	26373	NM_011930	1	1	1	3
mmu-miR-1187	MIMAT0005837	Rfwd2	26374	NM_011931	1	1	1	3
mmu-miR-1187	MIMAT0005837	Esrrg	26381	NM_011935	1	1	1	3
mmu-miR-1187	MIMAT0005837	Esrrg	26381	NM_001243792	1	1	1	3
mmu-miR-1187	MIMAT0005837	Map2k7	26400	NM_011944	1	1	1	3
mmu-miR-1187	MIMAT0005837	Map2k7	26400	NM_001164172	1	1	1	3
mmu-miR-1187	MIMAT0005837	Map3k2	26405	NM_011946	1	1	1	3
mmu-miR-1187	MIMAT0005837	Mapk1	26413	NM_011949	1	1	1	3
mmu-miR-1187	MIMAT0005837	Mapk10	26414	NM_001081567	1	1	1	3
mmu-miR-1187	MIMAT0005837	Mapk10	26414	NM_009158	1	1	1	3
mmu-miR-1187	MIMAT0005837	Mapk8	26419	NM_016700	1	1	1	3
mmu-miR-1187	MIMAT0005837	Nubp2	26426	NM_011956	1	1	1	3
mmu-miR-1187	MIMAT0005837	Psg18	26438	NM_001163685	1	1	1	3
mmu-miR-1187	MIMAT0005837	Pclo	26875	NM_001110796	1	1	1	3
mmu-miR-1187	MIMAT0005837	B3galt1	26877	NM_020283	1	1	1	3
mmu-miR-1187	MIMAT0005837	Clec4a2	26888	NM_001170332	1	1	1	3
mmu-miR-1187	MIMAT0005837	Clec4a2	26888	NM_011999	1	1	1	3
mmu-miR-1187	MIMAT0005837	Clec4a2	26888	NM_001170333	1	1	1	3
mmu-miR-1187	MIMAT0005837	Cln8	26889	NM_012000	1	1	1	3
mmu-miR-1187	MIMAT0005837	Ppp2r5e	26932	NM_012024	1	1	1	3
mmu-miR-1187	MIMAT0005837	Mprip	26936	NM_201245	1	1	1	3
mmu-miR-1187	MIMAT0005837	Mprip	26936	NM_012027	1	1	1	3
mmu-miR-1187	MIMAT0005837	Polr3e	26939	NM_001164096	1	1	1	3
mmu-miR-1187	MIMAT0005837	Polr3e	26939	NM_025298	1	1	1	3
mmu-miR-1187	MIMAT0005837	Serinc3	26943	NM_012032	1	1	1	3
mmu-miR-1187	MIMAT0005837	Ermap	27028	NM_013848	1	1	1	3
mmu-miR-1187	MIMAT0005837	Etv3	27049	NM_012051	1	1	1	3
mmu-miR-1187	MIMAT0005837	Etv3	27049	NM_001083318	1	1	1	3
mmu-miR-1187	MIMAT0005837	Rps3	27050	NM_012052	1	1	1	3
mmu-miR-1187	MIMAT0005837	Fkbp9	27055	NM_012056	1	1	1	3
mmu-miR-1187	MIMAT0005837	Srp9	27058	NM_012058	1	1	1	3
mmu-miR-1187	MIMAT0005837	Zfp275	27081	NM_001160229	1	1	1	3
mmu-miR-1187	MIMAT0005837	Zfp275	27081	NM_031494	1	1	1	3
mmu-miR-1187	MIMAT0005837	Syn3	27204	NM_013722	1	1	1	3
mmu-miR-1187	MIMAT0005837	Nrk	27206	NM_013724	1	1	1	3
mmu-miR-1187	MIMAT0005837	Mixl1	27217	NM_013729	1	1	1	3
mmu-miR-1187	MIMAT0005837	Slamf1	27218	NM_013730	1	1	1	3
mmu-miR-1187	MIMAT0005837	Tceb3	27224	NM_013736	1	1	1	3
mmu-miR-1187	MIMAT0005837	Ddx24	27225	NM_020494	1	1	1	3
mmu-miR-1187	MIMAT0005837	Ddx24	27225	NM_001159502	1	1	1	3
mmu-miR-1187	MIMAT0005837	Nufip1	27275	NM_013745	1	1	1	3
mmu-miR-1187	MIMAT0005837	Tbl2	27368	NM_013763	1	1	1	3
mmu-miR-1187	MIMAT0005837	Sh2d2a	27371	NM_001025571	1	1	1	3
mmu-miR-1187	MIMAT0005837	Sh2d2a	27371	NM_021309	1	1	1	3
mmu-miR-1187	MIMAT0005837	Slc25a10	27376	NM_013770	1	1	1	3
mmu-miR-1187	MIMAT0005837	Yme1l1	27377	NM_013771	1	1	1	3
mmu-miR-1187	MIMAT0005837	Npas3	27386	NM_013780	1	1	1	3
mmu-miR-1187	MIMAT0005837	Pign	27392	NM_013784	1	1	1	3
mmu-miR-1187	MIMAT0005837	Mrpl15	27395	NM_001177658	1	1	1	3
mmu-miR-1187	MIMAT0005837	Mrpl17	27397	NM_025301	1	1	1	3
mmu-miR-1187	MIMAT0005837	Spg21	27965	NM_138584	1	1	1	3
mmu-miR-1187	MIMAT0005837	Cherp	27967	NM_138585	1	1	1	3
mmu-miR-1187	MIMAT0005837	Prpf19	28000	NM_001253844	1	1	1	3
mmu-miR-1187	MIMAT0005837	Prpf19	28000	NM_134129	1	1	1	3
mmu-miR-1187	MIMAT0005837	Prpf19	28000	NM_001253843	1	1	1	3
mmu-miR-1187	MIMAT0005837	Fam104a	28081	NM_138598	1	1	1	3
mmu-miR-1187	MIMAT0005837	Vps25	28084	NM_026776	1	1	1	3
mmu-miR-1187	MIMAT0005837	D10Wsu102e	28109	NM_026579	1	1	1	3
mmu-miR-1187	MIMAT0005837	Reep3	28193	NM_178606	1	1	1	3
mmu-miR-1187	MIMAT0005837	Reep3	28193	NM_001204915	1	1	1	3
mmu-miR-1187	MIMAT0005837	Slco1a1	28248	NM_013797	1	1	1	3
mmu-miR-1187	MIMAT0005837	Mga	29808	NM_001164274	1	1	1	3
mmu-miR-1187	MIMAT0005837	Mga	29808	NM_013720	1	1	1	3
mmu-miR-1187	MIMAT0005837	Sult4a1	29859	NM_013873	1	1	1	3
mmu-miR-1187	MIMAT0005837	Pde7b	29863	NM_013875	1	1	1	3
mmu-miR-1187	MIMAT0005837	Cabp5	29865	NM_013877	1	1	1	3
mmu-miR-1187	MIMAT0005837	Hdgfrp3	29877	NM_013886	1	1	1	3
mmu-miR-1187	MIMAT0005837	Scd3	30049	NM_024450	1	1	1	3
mmu-miR-1187	MIMAT0005837	Fbxw2	30050	NM_001164772	1	1	1	3
mmu-miR-1187	MIMAT0005837	Fbxw2	30050	NM_001164770	1	1	1	3
mmu-miR-1187	MIMAT0005837	Fbxw2	30050	NM_001164768	1	1	1	3
mmu-miR-1187	MIMAT0005837	Fbxw2	30050	NM_013890	1	1	1	3
mmu-miR-1187	MIMAT0005837	Mmp20	30800	NM_013903	1	1	1	3
mmu-miR-1187	MIMAT0005837	Slc22a4	30805	NM_019687	1	1	1	3
mmu-miR-1187	MIMAT0005837	Fbxl12	30843	NM_001002846	1	1	1	3
mmu-miR-1187	MIMAT0005837	Fbxl12	30843	NM_013911	1	1	1	3
mmu-miR-1187	MIMAT0005837	Tor3a	30935	NM_023141	1	1	1	3
mmu-miR-1187	MIMAT0005837	Usp25	30940	NM_013918	1	1	1	3
mmu-miR-1187	MIMAT0005837	Hnf4g	30942	NM_013920	1	1	1	3
mmu-miR-1187	MIMAT0005837	Pik3cg	30955	NM_001146200	1	1	1	3
mmu-miR-1187	MIMAT0005837	Pik3cg	30955	NM_001146201	1	1	1	3
mmu-miR-1187	MIMAT0005837	Pik3cg	30955	NM_020272	1	1	1	3
mmu-miR-1187	MIMAT0005837	Mfap5	50530	NM_015776	1	1	1	3
mmu-miR-1187	MIMAT0005837	Sirt6	50721	NM_001163430	1	1	1	3
mmu-miR-1187	MIMAT0005837	Sirt6	50721	NM_181586	1	1	1	3
mmu-miR-1187	MIMAT0005837	Fbxl17	50758	NM_015794	1	1	1	3
mmu-miR-1187	MIMAT0005837	Rgs1	50778	NM_015811	1	1	1	3
mmu-miR-1187	MIMAT0005837	Rgs3	50780	NM_001081650	1	1	1	3
mmu-miR-1187	MIMAT0005837	Rgs3	50780	NM_019492	1	1	1	3
mmu-miR-1187	MIMAT0005837	Dkk3	50781	NM_015814	1	1	1	3
mmu-miR-1187	MIMAT0005837	Ppap2c	50784	NM_015817	1	1	1	3
mmu-miR-1187	MIMAT0005837	Hs6st1	50785	NM_015818	1	1	1	3
mmu-miR-1187	MIMAT0005837	Acsl4	50790	NM_001033600	1	1	1	3
mmu-miR-1187	MIMAT0005837	Acsl4	50790	NM_019477	1	1	1	3
mmu-miR-1187	MIMAT0005837	Acsl4	50790	NM_207625	1	1	1	3
mmu-miR-1187	MIMAT0005837	Klf13	50794	NM_021366	1	1	1	3
mmu-miR-1187	MIMAT0005837	Gne	50798	NM_001190414	1	1	1	3
mmu-miR-1187	MIMAT0005837	Gne	50798	NM_015828	1	1	1	3
mmu-miR-1187	MIMAT0005837	Tmod3	50875	NM_016963	1	1	1	3
mmu-miR-1187	MIMAT0005837	Tmod2	50876	NM_016711	1	1	1	3
mmu-miR-1187	MIMAT0005837	Tmod2	50876	NM_001038710	1	1	1	3
mmu-miR-1187	MIMAT0005837	Scly	50880	NM_016717	1	1	1	3
mmu-miR-1187	MIMAT0005837	Olig2	50913	NM_016967	1	1	1	3
mmu-miR-1187	MIMAT0005837	Grb14	50915	NM_016719	1	1	1	3
mmu-miR-1187	MIMAT0005837	Myadm	50918	NM_016969	1	1	1	3
mmu-miR-1187	MIMAT0005837	Myadm	50918	NM_001093766	1	1	1	3
mmu-miR-1187	MIMAT0005837	Myadm	50918	NM_001093765	1	1	1	3
mmu-miR-1187	MIMAT0005837	Myadm	50918	NM_001093764	1	1	1	3
mmu-miR-1187	MIMAT0005837	Il27ra	50931	NM_016671	1	1	1	3
mmu-miR-1187	MIMAT0005837	Mpp2	50997	NM_016695	1	1	1	3
mmu-miR-1187	MIMAT0005837	Srpx	51795	NM_016911	1	1	1	3
mmu-miR-1187	MIMAT0005837	Ramp1	51801	NM_016894	1	1	1	3
mmu-miR-1187	MIMAT0005837	Tmem141	51875	NM_001040130	1	1	1	3
mmu-miR-1187	MIMAT0005837	Tmem141	51875	NM_001109993	1	1	1	3
mmu-miR-1187	MIMAT0005837	Rnf24	51902	NM_178607	1	1	1	3
mmu-miR-1187	MIMAT0005837	Tmem38b	52076	NM_028053	1	1	1	3
mmu-miR-1187	MIMAT0005837	Kcnk6	52150	NM_001033525	1	1	1	3
mmu-miR-1187	MIMAT0005837	Rragd	52187	NM_027491	1	1	1	3
mmu-miR-1187	MIMAT0005837	Rbm34	52202	NM_172762	1	1	1	3
mmu-miR-1187	MIMAT0005837	Reep1	52250	NM_178608	1	1	1	3
mmu-miR-1187	MIMAT0005837	Cdca8	52276	NM_026560	1	1	1	3
mmu-miR-1187	MIMAT0005837	Vps37a	52348	NM_033560	1	1	1	3
mmu-miR-1187	MIMAT0005837	Gpr123	52389	NM_177469	1	1	1	3
mmu-miR-1187	MIMAT0005837	Zfp644	52397	NM_026856	1	1	1	3
mmu-miR-1187	MIMAT0005837	Ctdsp2	52468	NM_146012	1	1	1	3
mmu-miR-1187	MIMAT0005837	Ctdsp2	52468	NM_001113470	1	1	1	3
mmu-miR-1187	MIMAT0005837	Sgta	52551	NM_024499	1	1	1	3
mmu-miR-1187	MIMAT0005837	Ncald	52589	NM_001170868	1	1	1	3
mmu-miR-1187	MIMAT0005837	Ncald	52589	NM_001170867	1	1	1	3
mmu-miR-1187	MIMAT0005837	Ncald	52589	NM_001170866	1	1	1	3
mmu-miR-1187	MIMAT0005837	Ncald	52589	NM_134094	1	1	1	3
mmu-miR-1187	MIMAT0005837	Suz12	52615	NM_001163018	1	1	1	3
mmu-miR-1187	MIMAT0005837	Suz12	52615	NM_199196	1	1	1	3
mmu-miR-1187	MIMAT0005837	Esyt2	52635	NM_028731	1	1	1	3
mmu-miR-1187	MIMAT0005837	Setd3	52690	NM_028262	1	1	1	3
mmu-miR-1187	MIMAT0005837	Anapc16	52717	NM_025514	1	1	1	3
mmu-miR-1187	MIMAT0005837	Sgsm1	52850	NM_172718	1	1	1	3
mmu-miR-1187	MIMAT0005837	Lair1	52855	NM_178611	1	1	1	3
mmu-miR-1187	MIMAT0005837	Lair1	52855	NM_001113474	1	1	1	3
mmu-miR-1187	MIMAT0005837	Cdipt	52858	NM_026638	1	1	1	3
mmu-miR-1187	MIMAT0005837	Rgs7bp	52882	NM_029879	1	1	1	3
mmu-miR-1187	MIMAT0005837	Pdlim3	53318	NM_016798	1	1	1	3
mmu-miR-1187	MIMAT0005837	Ube2k	53323	NM_016786	1	1	1	3
mmu-miR-1187	MIMAT0005837	Pgrmc1	53328	NM_016783	1	1	1	3
mmu-miR-1187	MIMAT0005837	Vamp4	53330	NM_016796	1	1	1	3
mmu-miR-1187	MIMAT0005837	Chst3	53374	NM_016803	1	1	1	3
mmu-miR-1187	MIMAT0005837	Txnl1	53382	NM_016792	1	1	1	3
mmu-miR-1187	MIMAT0005837	Vti1a	53611	NM_016862	1	1	1	3
mmu-miR-1187	MIMAT0005837	Fut8	53618	NM_001252615	1	1	1	3
mmu-miR-1187	MIMAT0005837	Fut8	53618	NM_001252616	1	1	1	3
mmu-miR-1187	MIMAT0005837	Fut8	53618	NM_016893	1	1	1	3
mmu-miR-1187	MIMAT0005837	Fut8	53618	NM_001252614	1	1	1	3
mmu-miR-1187	MIMAT0005837	Vamp5	53620	NM_001080742	1	1	1	3
mmu-miR-1187	MIMAT0005837	Vamp5	53620	NM_016872	1	1	1	3
mmu-miR-1187	MIMAT0005837	Gria3	53623	NM_016886	1	1	1	3
mmu-miR-1187	MIMAT0005837	Pkd2l2	53871	NM_016927	1	1	1	3
mmu-miR-1187	MIMAT0005837	Naip7	53880	NM_021545	1	1	1	3
mmu-miR-1187	MIMAT0005837	Slc5a3	53881	NM_017391	1	1	1	3
mmu-miR-1187	MIMAT0005837	Nudt5	53893	NM_016918	1	1	1	3
mmu-miR-1187	MIMAT0005837	Rcan3	53902	NM_022980	1	1	1	3
mmu-miR-1187	MIMAT0005837	Lpar2	53978	NM_020028	1	1	1	3
mmu-miR-1187	MIMAT0005837	Diap2	54004	NM_172493	1	1	1	3
mmu-miR-1187	MIMAT0005837	Uevld	54122	NM_001040695	1	1	1	3
mmu-miR-1187	MIMAT0005837	Irf3	54131	NM_016849	1	1	1	3
mmu-miR-1187	MIMAT0005837	Egfl6	54156	NM_019397	1	1	1	3
mmu-miR-1187	MIMAT0005837	Copg2	54160	NM_017478	1	1	1	3
mmu-miR-1187	MIMAT0005837	Snx3	54198	NM_017472	1	1	1	3
mmu-miR-1187	MIMAT0005837	Zfp316	54201	NM_017467	1	1	1	3
mmu-miR-1187	MIMAT0005837	Gnpnat1	54342	NM_019425	1	1	1	3
mmu-miR-1187	MIMAT0005837	Ncapg	54392	NM_019438	1	1	1	3
mmu-miR-1187	MIMAT0005837	Irgm2	54396	NM_019440	1	1	1	3
mmu-miR-1187	MIMAT0005837	Slc4a4	54403	NM_001136260	1	1	1	3
mmu-miR-1187	MIMAT0005837	Slc4a4	54403	NM_001197147	1	1	1	3
mmu-miR-1187	MIMAT0005837	Slc4a4	54403	NM_018760	1	1	1	3
mmu-miR-1187	MIMAT0005837	Fmn2	54418	NM_019445	1	1	1	3
mmu-miR-1187	MIMAT0005837	Barhl1	54422	NM_001164186	1	1	1	3
mmu-miR-1187	MIMAT0005837	Barhl1	54422	NM_019446	1	1	1	3
mmu-miR-1187	MIMAT0005837	Nfat5	54446	NM_018823	1	1	1	3
mmu-miR-1187	MIMAT0005837	Nfat5	54446	NM_133957	1	1	1	3
mmu-miR-1187	MIMAT0005837	Asah2	54447	NM_018830	1	1	1	3
mmu-miR-1187	MIMAT0005837	Tbc1d8	54610	NM_018775	1	1	1	3
mmu-miR-1187	MIMAT0005837	Pde3a	54611	NM_018779	1	1	1	3
mmu-miR-1187	MIMAT0005837	Extl3	54616	NM_018788	1	1	1	3
mmu-miR-1187	MIMAT0005837	Atp8b2	54667	NM_001081182	1	1	1	3
mmu-miR-1187	MIMAT0005837	Gpr97	54672	NM_173036	1	1	1	3
mmu-miR-1187	MIMAT0005837	Plxnc1	54712	NM_018797	1	1	1	3
mmu-miR-1187	MIMAT0005837	Cadm1	54725	NM_001025600	1	1	1	3
mmu-miR-1187	MIMAT0005837	Cadm1	54725	NM_207676	1	1	1	3
mmu-miR-1187	MIMAT0005837	Cadm1	54725	NM_018770	1	1	1	3
mmu-miR-1187	MIMAT0005837	Cadm1	54725	NM_207675	1	1	1	3
mmu-miR-1187	MIMAT0005837	Ctps2	55936	NM_001168571	1	1	1	3
mmu-miR-1187	MIMAT0005837	Ctps2	55936	NM_001168568	1	1	1	3
mmu-miR-1187	MIMAT0005837	Ctps2	55936	NM_001168569	1	1	1	3
mmu-miR-1187	MIMAT0005837	Ctps2	55936	NM_018737	1	1	1	3
mmu-miR-1187	MIMAT0005837	Slc13a1	55961	NM_019481	1	1	1	3
mmu-miR-1187	MIMAT0005837	Slc1a4	55963	NM_018861	1	1	1	3
mmu-miR-1187	MIMAT0005837	Paxip1	55982	NM_018878	1	1	1	3
mmu-miR-1187	MIMAT0005837	Smad9	55994	NM_019483	1	1	1	3
mmu-miR-1187	MIMAT0005837	Uso1	56041	NM_019490	1	1	1	3
mmu-miR-1187	MIMAT0005837	Lgals12	56072	NM_019516	1	1	1	3
mmu-miR-1187	MIMAT0005837	Grasp	56149	NM_019518	1	1	1	3
mmu-miR-1187	MIMAT0005837	Olfm1	56177	NM_001038613	1	1	1	3
mmu-miR-1187	MIMAT0005837	Olfm1	56177	NM_019498	1	1	1	3
mmu-miR-1187	MIMAT0005837	Plek	56193	NM_019549	1	1	1	3
mmu-miR-1187	MIMAT0005837	Stx1b	56216	NM_024414	1	1	1	3
mmu-miR-1187	MIMAT0005837	Patz1	56218	NM_019574	1	1	1	3
mmu-miR-1187	MIMAT0005837	Patz1	56218	NM_001253690	1	1	1	3
mmu-miR-1187	MIMAT0005837	Patz1	56218	NM_001253691	1	1	1	3
mmu-miR-1187	MIMAT0005837	Mrpl19	56284	NM_026490	1	1	1	3
mmu-miR-1187	MIMAT0005837	Higd1a	56295	NM_019814	1	1	1	3
mmu-miR-1187	MIMAT0005837	Pitpnb	56305	NM_019640	1	1	1	3
mmu-miR-1187	MIMAT0005837	Zfp113	56314	NM_019747	1	1	1	3
mmu-miR-1187	MIMAT0005837	Acpp	56318	NM_207668	1	1	1	3
mmu-miR-1187	MIMAT0005837	Hsd17b12	56348	NM_019657	1	1	1	3
mmu-miR-1187	MIMAT0005837	Net1	56349	NM_001047159	1	1	1	3
mmu-miR-1187	MIMAT0005837	Net1	56349	NM_019671	1	1	1	3
mmu-miR-1187	MIMAT0005837	Gltp	56356	NM_019821	1	1	1	3
mmu-miR-1187	MIMAT0005837	B4galt6	56386	NM_019737	1	1	1	3
mmu-miR-1187	MIMAT0005837	Shoc2	56392	NM_001168505	1	1	1	3
mmu-miR-1187	MIMAT0005837	Shoc2	56392	NM_019658	1	1	1	3
mmu-miR-1187	MIMAT0005837	Syncrip	56403	NM_019796	1	1	1	3
mmu-miR-1187	MIMAT0005837	Trip4	56404	NM_001170907	1	1	1	3
mmu-miR-1187	MIMAT0005837	Trip4	56404	NM_019797	1	1	1	3
mmu-miR-1187	MIMAT0005837	Nudt3	56409	NM_019837	1	1	1	3
mmu-miR-1187	MIMAT0005837	Cbln3	56410	NM_019820	1	1	1	3
mmu-miR-1187	MIMAT0005837	Adar	56417	NM_019655	1	1	1	3
mmu-miR-1187	MIMAT0005837	Adar	56417	NM_001146296	1	1	1	3
mmu-miR-1187	MIMAT0005837	Adar	56417	NM_001038587	1	1	1	3
mmu-miR-1187	MIMAT0005837	Dpt	56429	NM_019759	1	1	1	3
mmu-miR-1187	MIMAT0005837	Actr10	56444	NM_019785	1	1	1	3
mmu-miR-1187	MIMAT0005837	Clptm1	56457	NM_019649	1	1	1	3
mmu-miR-1187	MIMAT0005837	Kcnip3	56461	NM_019789	1	1	1	3
mmu-miR-1187	MIMAT0005837	Kcnip3	56461	NM_001111331	1	1	1	3
mmu-miR-1187	MIMAT0005837	Vapb	56491	NM_019806	1	1	1	3
mmu-miR-1187	MIMAT0005837	Gosr2	56494	NM_019650	1	1	1	3
mmu-miR-1187	MIMAT0005837	Elf4	56501	NM_019680	1	1	1	3
mmu-miR-1187	MIMAT0005837	2016-09-06	56526	NM_001253706	1	1	1	3
mmu-miR-1187	MIMAT0005837	Rgs17	56533	NM_019958	1	1	1	3
mmu-miR-1187	MIMAT0005837	Rgs17	56533	NM_001161822	1	1	1	3
mmu-miR-1187	MIMAT0005837	Pex3	56535	NM_019961	1	1	1	3
mmu-miR-1187	MIMAT0005837	Habp4	56541	NM_019986	1	1	1	3
mmu-miR-1187	MIMAT0005837	Clec4e	56619	NM_019948	1	1	1	3
mmu-miR-1187	MIMAT0005837	Gsk3b	56637	NM_019827	1	1	1	3
mmu-miR-1187	MIMAT0005837	Crtap	56693	NM_019922	1	1	1	3
mmu-miR-1187	MIMAT0005837	Gpr132	56696	NM_019925	1	1	1	3
mmu-miR-1187	MIMAT0005837	Akap10	56697	NM_019921	1	1	1	3
mmu-miR-1187	MIMAT0005837	Rabgef1	56715	NM_001199059	1	1	1	3
mmu-miR-1187	MIMAT0005837	Rabgef1	56715	NM_019983	1	1	1	3
mmu-miR-1187	MIMAT0005837	Sh3bgrl	56726	NM_019989	1	1	1	3
mmu-miR-1187	MIMAT0005837	Alg2	56737	NM_019998	1	1	1	3
mmu-miR-1187	MIMAT0005837	Mocs1	56738	NM_020042	1	1	1	3
mmu-miR-1187	MIMAT0005837	Mocs1	56738	NM_028464	1	1	1	3
mmu-miR-1187	MIMAT0005837	Cacna2d2	56808	NM_001174049	1	1	1	3
mmu-miR-1187	MIMAT0005837	Cacna2d2	56808	NM_001174050	1	1	1	3
mmu-miR-1187	MIMAT0005837	Cacna2d2	56808	NM_001174048	1	1	1	3
mmu-miR-1187	MIMAT0005837	Cacna2d2	56808	NM_020263	1	1	1	3
mmu-miR-1187	MIMAT0005837	Cacna2d2	56808	NM_001174047	1	1	1	3
mmu-miR-1187	MIMAT0005837	Gmeb1	56809	NM_020273	1	1	1	3
mmu-miR-1187	MIMAT0005837	Gmeb1	56809	NM_001122992	1	1	1	3
mmu-miR-1187	MIMAT0005837	Dkk2	56811	NM_020265	1	1	1	3
mmu-miR-1187	MIMAT0005837	Slc37a2	56857	NM_020258	1	1	1	3
mmu-miR-1187	MIMAT0005837	Slc37a2	56857	NM_001145960	1	1	1	3
mmu-miR-1187	MIMAT0005837	Lmbr1	56873	NM_020295	1	1	1	3
mmu-miR-1187	MIMAT0005837	Tbx20	57246	NM_194263	1	1	1	3
mmu-miR-1187	MIMAT0005837	Zfp276	57247	NM_020497	1	1	1	3
mmu-miR-1187	MIMAT0005837	Tob2	57259	NM_020507	1	1	1	3
mmu-miR-1187	MIMAT0005837	Retn	57264	NM_001204959	1	1	1	3
mmu-miR-1187	MIMAT0005837	Cxcl14	57266	NM_019568	1	1	1	3
mmu-miR-1187	MIMAT0005837	Slc25a20	57279	NM_020520	1	1	1	3
mmu-miR-1187	MIMAT0005837	Wdr46	57315	NM_020603	1	1	1	3
mmu-miR-1187	MIMAT0005837	Jmy	57748	NM_021310	1	1	1	3
mmu-miR-1187	MIMAT0005837	Wdr12	57750	NM_001199061	1	1	1	3
mmu-miR-1187	MIMAT0005837	Wdr12	57750	NM_021312	1	1	1	3
mmu-miR-1187	MIMAT0005837	Wdr12	57750	NM_001199060	1	1	1	3
mmu-miR-1187	MIMAT0005837	Cd200r1	57781	NM_021325	1	1	1	3
mmu-miR-1187	MIMAT0005837	Il17re	57890	NM_145826	1	1	1	3
mmu-miR-1187	MIMAT0005837	Sertad2	58172	NM_001038625	1	1	1	3
mmu-miR-1187	MIMAT0005837	Sertad2	58172	NM_021372	1	1	1	3
mmu-miR-1187	MIMAT0005837	Prokr1	58182	NM_021381	1	1	1	3
mmu-miR-1187	MIMAT0005837	Pard6b	58220	NM_021409	1	1	1	3
mmu-miR-1187	MIMAT0005837	Stk4	58231	NM_021420	1	1	1	3
mmu-miR-1187	MIMAT0005837	Pvrl1	58235	NM_021424	1	1	1	3
mmu-miR-1187	MIMAT0005837	Nudt11	58242	NM_021431	1	1	1	3
mmu-miR-1187	MIMAT0005837	Slc35b4	58246	NM_021435	1	1	1	3
mmu-miR-1187	MIMAT0005837	Chst11	58250	NM_021439	1	1	1	3
mmu-miR-1187	MIMAT0005837	Crbn	58799	NM_021449	1	1	1	3
mmu-miR-1187	MIMAT0005837	Crbn	58799	NM_175357	1	1	1	3
mmu-miR-1187	MIMAT0005837	Trpm7	58800	NM_001164325	1	1	1	3
mmu-miR-1187	MIMAT0005837	Trpm7	58800	NM_021450	1	1	1	3
mmu-miR-1187	MIMAT0005837	Rnase4	58809	NM_021472	1	1	1	3
mmu-miR-1187	MIMAT0005837	Rnase4	58809	NM_201239	1	1	1	3
mmu-miR-1187	MIMAT0005837	Smpd3	58994	NM_021491	1	1	1	3
mmu-miR-1187	MIMAT0005837	Arhgap23	58996	NM_021493	1	1	1	3
mmu-miR-1187	MIMAT0005837	Pvrl3	58998	NM_021497	1	1	1	3
mmu-miR-1187	MIMAT0005837	Usp14	59025	NM_001038589	1	1	1	3
mmu-miR-1187	MIMAT0005837	Usp14	59025	NM_021522	1	1	1	3
mmu-miR-1187	MIMAT0005837	Mkks	59030	NM_001141946	1	1	1	3
mmu-miR-1187	MIMAT0005837	Mkks	59030	NM_021527	1	1	1	3
mmu-miR-1187	MIMAT0005837	Ppp2r3c	59032	NM_021529	1	1	1	3
mmu-miR-1187	MIMAT0005837	Slc4a8	59033	NM_021530	1	1	1	3
mmu-miR-1187	MIMAT0005837	Stk25	59041	NM_021537	1	1	1	3
mmu-miR-1187	MIMAT0005837	Mrps30	59054	NM_021556	1	1	1	3
mmu-miR-1187	MIMAT0005837	Pcbp3	59093	NM_021568	1	1	1	3
mmu-miR-1187	MIMAT0005837	Nek7	59125	NM_021605	1	1	1	3
mmu-miR-1187	MIMAT0005837	Myg1	60315	NM_021713	1	1	1	3
mmu-miR-1187	MIMAT0005837	Fign	60344	NM_021716	1	1	1	3
mmu-miR-1187	MIMAT0005837	Fign	60344	NM_001267847	1	1	1	3
mmu-miR-1187	MIMAT0005837	Fign	60344	NM_001267846	1	1	1	3
mmu-miR-1187	MIMAT0005837	Nrip2	60345	NM_001162858	1	1	1	3
mmu-miR-1187	MIMAT0005837	Nrip2	60345	NM_021717	1	1	1	3
mmu-miR-1187	MIMAT0005837	Cldn15	60363	NM_021719	1	1	1	3
mmu-miR-1187	MIMAT0005837	Il21	60505	NM_021782	1	1	1	3
mmu-miR-1187	MIMAT0005837	Cd274	60533	NM_021893	1	1	1	3
mmu-miR-1187	MIMAT0005837	Syne1	64009	NM_022027	1	1	1	3
mmu-miR-1187	MIMAT0005837	Syne1	64009	NM_001079686	1	1	1	3
mmu-miR-1187	MIMAT0005837	Smoc1	64075	NM_022316	1	1	1	3
mmu-miR-1187	MIMAT0005837	Smoc1	64075	NM_001146217	1	1	1	3
mmu-miR-1187	MIMAT0005837	Clstn2	64085	NM_022319	1	1	1	3
mmu-miR-1187	MIMAT0005837	Stk32b	64293	NM_022416	1	1	1	3
mmu-miR-1187	MIMAT0005837	Gprc5b	64297	NM_022420	1	1	1	3
mmu-miR-1187	MIMAT0005837	Svs3a	64335	NM_021363	1	1	1	3
mmu-miR-1187	MIMAT0005837	Ms4a4c	64380	NM_029499	1	1	1	3
mmu-miR-1187	MIMAT0005837	Polr1e	64424	NM_022811	1	1	1	3
mmu-miR-1187	MIMAT0005837	Ireb2	64602	NM_022655	1	1	1	3
mmu-miR-1187	MIMAT0005837	Nisch	64652	NM_022656	1	1	1	3
mmu-miR-1187	MIMAT0005837	Fgf23	64654	NM_022657	1	1	1	3
mmu-miR-1187	MIMAT0005837	Mrps25	64658	NM_025578	1	1	1	3
mmu-miR-1187	MIMAT0005837	Scube1	64706	NM_022723	1	1	1	3
mmu-miR-1187	MIMAT0005837	Suv39h2	64707	NM_022724	1	1	1	3
mmu-miR-1187	MIMAT0005837	Pes1	64934	NM_022889	1	1	1	3
mmu-miR-1187	MIMAT0005837	Dap3	65111	NM_001164533	1	1	1	3
mmu-miR-1187	MIMAT0005837	Dap3	65111	NM_022994	1	1	1	3
mmu-miR-1187	MIMAT0005837	Bean1	65115	NM_001141924	1	1	1	3
mmu-miR-1187	MIMAT0005837	Bean1	65115	NM_001141925	1	1	1	3
mmu-miR-1187	MIMAT0005837	Bean1	65115	NM_001141922	1	1	1	3
mmu-miR-1187	MIMAT0005837	Xpo7	65246	NM_023045	1	1	1	3
mmu-miR-1187	MIMAT0005837	Twsg1	65960	NM_023053	1	1	1	3
mmu-miR-1187	MIMAT0005837	Zak	65964	NM_001164791	1	1	1	3
mmu-miR-1187	MIMAT0005837	Ppih	66101	NM_001110129	1	1	1	3
mmu-miR-1187	MIMAT0005837	Fbxo36	66153	NM_025386	1	1	1	3
mmu-miR-1187	MIMAT0005837	Chchd5	66170	NM_025395	1	1	1	3
mmu-miR-1187	MIMAT0005837	Med11	66172	NM_025397	1	1	1	3
mmu-miR-1187	MIMAT0005837	1110059E24Rik	66206	NM_025423	1	1	1	3
mmu-miR-1187	MIMAT0005837	Camk2n1	66259	NM_025451	1	1	1	3
mmu-miR-1187	MIMAT0005837	Lyrm9	66274	NM_001076681	1	1	1	3
mmu-miR-1187	MIMAT0005837	Tmem177	66343	NM_175106	1	1	1	3
mmu-miR-1187	MIMAT0005837	Blzf1	66352	NM_001160208	1	1	1	3
mmu-miR-1187	MIMAT0005837	Blzf1	66352	NM_025505	1	1	1	3
mmu-miR-1187	MIMAT0005837	Blzf1	66352	NM_001160209	1	1	1	3
mmu-miR-1187	MIMAT0005837	Knop1	66356	NM_001168220	1	1	1	3
mmu-miR-1187	MIMAT0005837	Knop1	66356	NM_001168219	1	1	1	3
mmu-miR-1187	MIMAT0005837	Knop1	66356	NM_001168218	1	1	1	3
mmu-miR-1187	MIMAT0005837	Knop1	66356	NM_023197	1	1	1	3
mmu-miR-1187	MIMAT0005837	Ccdc82	66396	NM_025534	1	1	1	3
mmu-miR-1187	MIMAT0005837	Aptx	66408	NM_001025444	1	1	1	3
mmu-miR-1187	MIMAT0005837	Aptx	66408	NM_025545	1	1	1	3
mmu-miR-1187	MIMAT0005837	Cnpy4	66455	NM_178612	1	1	1	3
mmu-miR-1187	MIMAT0005837	Ska1	66468	NM_001164355	1	1	1	3
mmu-miR-1187	MIMAT0005837	Ska1	66468	NM_025581	1	1	1	3
mmu-miR-1187	MIMAT0005837	Slc30a7	66500	NM_023214	1	1	1	3
mmu-miR-1187	MIMAT0005837	Pgpep1	66522	NM_023217	1	1	1	3
mmu-miR-1187	MIMAT0005837	2810004N23Rik	66523	NM_025615	1	1	1	3
mmu-miR-1187	MIMAT0005837	Ntmt1	66617	NM_170592	1	1	1	3
mmu-miR-1187	MIMAT0005837	Dph6	66632	NM_025675	1	1	1	3
mmu-miR-1187	MIMAT0005837	Sike1	66641	NM_025679	1	1	1	3
mmu-miR-1187	MIMAT0005837	Lix1	66643	NM_025681	1	1	1	3
mmu-miR-1187	MIMAT0005837	Srp72	66661	NM_025691	1	1	1	3
mmu-miR-1187	MIMAT0005837	Tmed7	66676	NM_025698	1	1	1	3
mmu-miR-1187	MIMAT0005837	Tab3	66724	NM_025729	1	1	1	3
mmu-miR-1187	MIMAT0005837	Kcng4	66733	NM_025734	1	1	1	3
mmu-miR-1187	MIMAT0005837	Rnf220	66743	NM_025739	1	1	1	3
mmu-miR-1187	MIMAT0005837	4933411K20Rik	66756	NM_025747	1	1	1	3
mmu-miR-1187	MIMAT0005837	Atg10	66795	NM_025770	1	1	1	3
mmu-miR-1187	MIMAT0005837	9030624G23Rik	66808	NM_001256489	1	1	1	3
mmu-miR-1187	MIMAT0005837	Ppcdc	66812	NM_176831	1	1	1	3
mmu-miR-1187	MIMAT0005837	Smim7	66818	NM_172396	1	1	1	3
mmu-miR-1187	MIMAT0005837	Pnpla2	66853	NM_025802	1	1	1	3
mmu-miR-1187	MIMAT0005837	Pnpla2	66853	NM_001163689	1	1	1	3
mmu-miR-1187	MIMAT0005837	Tcf25	66855	NM_001037878	1	1	1	3
mmu-miR-1187	MIMAT0005837	Slc16a9	66859	NM_025807	1	1	1	3
mmu-miR-1187	MIMAT0005837	Dnajc10	66861	NM_024181	1	1	1	3
mmu-miR-1187	MIMAT0005837	Clec14a	66864	NM_025809	1	1	1	3
mmu-miR-1187	MIMAT0005837	Hmg20a	66867	NM_025812	1	1	1	3
mmu-miR-1187	MIMAT0005837	Serbp1	66870	NM_001113566	1	1	1	3
mmu-miR-1187	MIMAT0005837	Serbp1	66870	NM_001113565	1	1	1	3
mmu-miR-1187	MIMAT0005837	Serbp1	66870	NM_001113564	1	1	1	3
mmu-miR-1187	MIMAT0005837	Serbp1	66870	NM_025814	1	1	1	3
mmu-miR-1187	MIMAT0005837	Lman2	66890	NM_025828	1	1	1	3
mmu-miR-1187	MIMAT0005837	Eif4e3	66892	NM_025829	1	1	1	3
mmu-miR-1187	MIMAT0005837	Proz	66901	NM_025834	1	1	1	3
mmu-miR-1187	MIMAT0005837	Tmem206	66950	NM_025864	1	1	1	3
mmu-miR-1187	MIMAT0005837	Swsap1	66962	NM_025870	1	1	1	3
mmu-miR-1187	MIMAT0005837	Ssbp2	66970	NM_024186	1	1	1	3
mmu-miR-1187	MIMAT0005837	Ssbp2	66970	NM_024272	1	1	1	3
mmu-miR-1187	MIMAT0005837	Zfp830	66983	NM_025884	1	1	1	3
mmu-miR-1187	MIMAT0005837	Med28	66999	NM_025895	1	1	1	3
mmu-miR-1187	MIMAT0005837	Ttc23	67009	NM_001168477	1	1	1	3
mmu-miR-1187	MIMAT0005837	2610002M06Rik	67028	NM_025921	1	1	1	3
mmu-miR-1187	MIMAT0005837	Rbm25	67039	NM_027349	1	1	1	3
mmu-miR-1187	MIMAT0005837	Ddx17	67040	NM_152806	1	1	1	3
mmu-miR-1187	MIMAT0005837	Ddx17	67040	NM_001040187	1	1	1	3
mmu-miR-1187	MIMAT0005837	Ddx17	67040	NM_199080	1	1	1	3
mmu-miR-1187	MIMAT0005837	Oxct1	67041	NM_024188	1	1	1	3
mmu-miR-1187	MIMAT0005837	Nkap	67050	NM_025937	1	1	1	3
mmu-miR-1187	MIMAT0005837	Mon2	67074	NM_153395	1	1	1	3
mmu-miR-1187	MIMAT0005837	Mon2	67074	NM_001163025	1	1	1	3
mmu-miR-1187	MIMAT0005837	Mon2	67074	NM_001163024	1	1	1	3
mmu-miR-1187	MIMAT0005837	Ceacam14	67084	NM_025957	1	1	1	3
mmu-miR-1187	MIMAT0005837	Timm21	67105	NM_025969	1	1	1	3
mmu-miR-1187	MIMAT0005837	Dynlt3	67117	NM_025975	1	1	1	3
mmu-miR-1187	MIMAT0005837	Lrrc40	67144	NM_024194	1	1	1	3
mmu-miR-1187	MIMAT0005837	Rnaseh2b	67153	NM_026001	1	1	1	3
mmu-miR-1187	MIMAT0005837	Smarca2	67155	NM_026003	1	1	1	3
mmu-miR-1187	MIMAT0005837	Smarca2	67155	NM_011416	1	1	1	3
mmu-miR-1187	MIMAT0005837	2610301B20Rik	67157	NM_026005	1	1	1	3
mmu-miR-1187	MIMAT0005837	Arl8b	67166	NM_026011	1	1	1	3
mmu-miR-1187	MIMAT0005837	Yipf5	67180	NM_023311	1	1	1	3
mmu-miR-1187	MIMAT0005837	Lsm1	67207	NM_026032	1	1	1	3
mmu-miR-1187	MIMAT0005837	Gatad1	67210	NM_026033	1	1	1	3
mmu-miR-1187	MIMAT0005837	Tmem19	67226	NM_133683	1	1	1	3
mmu-miR-1187	MIMAT0005837	Peli1	67245	NM_023324	1	1	1	3
mmu-miR-1187	MIMAT0005837	Cap2	67252	NM_026056	1	1	1	3
mmu-miR-1187	MIMAT0005837	2900011O08Rik	67254	NM_144518	1	1	1	3
mmu-miR-1187	MIMAT0005837	Eri1	67276	NM_026067	1	1	1	3
mmu-miR-1187	MIMAT0005837	Ccdc137	67291	NM_152807	1	1	1	3
mmu-miR-1187	MIMAT0005837	Rab3c	67295	NM_023852	1	1	1	3
mmu-miR-1187	MIMAT0005837	Ceacam12	67315	NM_001162524	1	1	1	3
mmu-miR-1187	MIMAT0005837	Stk35	67333	NM_001038635	1	1	1	3
mmu-miR-1187	MIMAT0005837	Stk35	67333	NM_183262	1	1	1	3
mmu-miR-1187	MIMAT0005837	Dedd2	67379	NM_207677	1	1	1	3
mmu-miR-1187	MIMAT0005837	Mfn1	67414	NM_024200	1	1	1	3
mmu-miR-1187	MIMAT0005837	Mtpap	67440	NM_026157	1	1	1	3
mmu-miR-1187	MIMAT0005837	Klhl13	67455	NM_026167	1	1	1	3
mmu-miR-1187	MIMAT0005837	Poc5	67463	NM_026173	1	1	1	3
mmu-miR-1187	MIMAT0005837	Entpd4	67464	NM_026174	1	1	1	3
mmu-miR-1187	MIMAT0005837	Mtfr1	67472	NM_001253390	1	1	1	3
mmu-miR-1187	MIMAT0005837	Mtfr1	67472	NM_026182	1	1	1	3
mmu-miR-1187	MIMAT0005837	Mtfr1	67472	NM_001253391	1	1	1	3
mmu-miR-1187	MIMAT0005837	Slc47a1	67473	NM_026183	1	1	1	3
mmu-miR-1187	MIMAT0005837	Ero1lb	67475	NM_026184	1	1	1	3
mmu-miR-1187	MIMAT0005837	Calcoco1	67488	NM_026192	1	1	1	3
mmu-miR-1187	MIMAT0005837	Tmem167b	67495	NM_026198	1	1	1	3
mmu-miR-1187	MIMAT0005837	Kcnv1	67498	NM_026200	1	1	1	3
mmu-miR-1187	MIMAT0005837	Saysd1	67509	NM_026209	1	1	1	3
mmu-miR-1187	MIMAT0005837	Atg12	67526	NM_026217	1	1	1	3
mmu-miR-1187	MIMAT0005837	Pigm	67556	NM_026234	1	1	1	3
mmu-miR-1187	MIMAT0005837	Mgat4c	67569	NM_001162369	1	1	1	3
mmu-miR-1187	MIMAT0005837	Mgat4c	67569	NM_026243	1	1	1	3
mmu-miR-1187	MIMAT0005837	Mgat4c	67569	NM_001162368	1	1	1	3
mmu-miR-1187	MIMAT0005837	Mgat4c	67569	NM_001205098	1	1	1	3
mmu-miR-1187	MIMAT0005837	Loxl4	67573	NM_053083	1	1	1	3
mmu-miR-1187	MIMAT0005837	Loxl4	67573	NM_001164311	1	1	1	3
mmu-miR-1187	MIMAT0005837	Lrrc18	67580	NM_026253	1	1	1	3
mmu-miR-1187	MIMAT0005837	Lrp2bp	67620	NM_026278	1	1	1	3
mmu-miR-1187	MIMAT0005837	Samd8	67630	NM_026283	1	1	1	3
mmu-miR-1187	MIMAT0005837	Ftmt	67634	NM_026286	1	1	1	3
mmu-miR-1187	MIMAT0005837	4930523C07Rik	67647	NM_001162896	1	1	1	3
mmu-miR-1187	MIMAT0005837	Rnf149	67702	NM_001033135	1	1	1	3
mmu-miR-1187	MIMAT0005837	Kirrel3	67703	NM_001190913	1	1	1	3
mmu-miR-1187	MIMAT0005837	Dnajc19	67713	NM_026332	1	1	1	3
mmu-miR-1187	MIMAT0005837	Itgb3bp	67733	NM_026348	1	1	1	3
mmu-miR-1187	MIMAT0005837	Slc48a1	67739	NM_026353	1	1	1	3
mmu-miR-1187	MIMAT0005837	Slc38a2	67760	NM_175121	1	1	1	3
mmu-miR-1187	MIMAT0005837	Rtp4	67775	NM_023386	1	1	1	3
mmu-miR-1187	MIMAT0005837	Vwa5a	67776	NM_001145957	1	1	1	3
mmu-miR-1187	MIMAT0005837	Vwa5a	67776	NM_172767	1	1	1	3
mmu-miR-1187	MIMAT0005837	Ilf2	67781	NM_026374	1	1	1	3
mmu-miR-1187	MIMAT0005837	Plxnd1	67784	NM_026376	1	1	1	3
mmu-miR-1187	MIMAT0005837	Zmym4	67785	NM_001114399	1	1	1	3
mmu-miR-1187	MIMAT0005837	Rgs8	67792	NM_026380	1	1	1	3
mmu-miR-1187	MIMAT0005837	Sec14l2	67815	NM_144520	1	1	1	3
mmu-miR-1187	MIMAT0005837	Derl1	67819	NM_024207	1	1	1	3
mmu-miR-1187	MIMAT0005837	Sncaip	67847	NM_001199153	1	1	1	3
mmu-miR-1187	MIMAT0005837	Sncaip	67847	NM_026408	1	1	1	3
mmu-miR-1187	MIMAT0005837	Sncaip	67847	NM_001199151	1	1	1	3
mmu-miR-1187	MIMAT0005837	Sncaip	67847	NM_001199154	1	1	1	3
mmu-miR-1187	MIMAT0005837	Rbm18	67889	NM_001159635	1	1	1	3
mmu-miR-1187	MIMAT0005837	Rbm18	67889	NM_026434	1	1	1	3
mmu-miR-1187	MIMAT0005837	Ufm1	67890	NM_026435	1	1	1	3
mmu-miR-1187	MIMAT0005837	Rnmt	67897	NM_001170953	1	1	1	3
mmu-miR-1187	MIMAT0005837	Rnmt	67897	NM_026440	1	1	1	3
mmu-miR-1187	MIMAT0005837	Fbxo28	67948	NM_175127	1	1	1	3
mmu-miR-1187	MIMAT0005837	Tomm20	67952	NM_024214	1	1	1	3
mmu-miR-1187	MIMAT0005837	Setd8	67956	NM_030241	1	1	1	3
mmu-miR-1187	MIMAT0005837	Pold3	67967	NM_133692	1	1	1	3
mmu-miR-1187	MIMAT0005837	Nacc2	67991	NM_026495	1	1	1	3
mmu-miR-1187	MIMAT0005837	Nacc2	67991	NM_001037098	1	1	1	3
mmu-miR-1187	MIMAT0005837	Srsf6	67996	NM_026499	1	1	1	3
mmu-miR-1187	MIMAT0005837	Bambi	68010	NM_026505	1	1	1	3
mmu-miR-1187	MIMAT0005837	Mid1ip1	68041	NM_026524	1	1	1	3
mmu-miR-1187	MIMAT0005837	Mid1ip1	68041	NM_001166635	1	1	1	3
mmu-miR-1187	MIMAT0005837	Pdzd2	68070	NM_001081064	1	1	1	3
mmu-miR-1187	MIMAT0005837	Sdccag3	68112	NM_001085408	1	1	1	3
mmu-miR-1187	MIMAT0005837	Sdccag3	68112	NM_001085407	1	1	1	3
mmu-miR-1187	MIMAT0005837	Sdccag3	68112	NM_026563	1	1	1	3
mmu-miR-1187	MIMAT0005837	Cmtm3	68119	NM_024217	1	1	1	3
mmu-miR-1187	MIMAT0005837	Fam133b	68152	NM_001042501	1	1	1	3
mmu-miR-1187	MIMAT0005837	Ndnf	68169	NM_172399	1	1	1	3
mmu-miR-1187	MIMAT0005837	Coa4	68185	NM_183270	1	1	1	3
mmu-miR-1187	MIMAT0005837	Efcab2	68226	NM_026626	1	1	1	3
mmu-miR-1187	MIMAT0005837	Trmt12	68260	NM_026642	1	1	1	3
mmu-miR-1187	MIMAT0005837	Slc25a22	68267	NM_001177576	1	1	1	3
mmu-miR-1187	MIMAT0005837	Slc25a22	68267	NM_026646	1	1	1	3
mmu-miR-1187	MIMAT0005837	Fam114a1	68303	NM_026667	1	1	1	3
mmu-miR-1187	MIMAT0005837	Steap3	68428	NM_133186	1	1	1	3
mmu-miR-1187	MIMAT0005837	Steap3	68428	NM_001085409	1	1	1	3
mmu-miR-1187	MIMAT0005837	Ndufaf4	68493	NM_026742	1	1	1	3
mmu-miR-1187	MIMAT0005837	Tspan11	68498	NM_026743	1	1	1	3
mmu-miR-1187	MIMAT0005837	Micu2	68514	NM_028643	1	1	1	3
mmu-miR-1187	MIMAT0005837	Wipf2	68524	NM_197940	1	1	1	3
mmu-miR-1187	MIMAT0005837	Gpr155	68526	NM_001190297	1	1	1	3
mmu-miR-1187	MIMAT0005837	Ecscr	68545	NM_001033141	1	1	1	3
mmu-miR-1187	MIMAT0005837	Sgol2	68549	NM_001177867	1	1	1	3
mmu-miR-1187	MIMAT0005837	Sgol2	68549	NM_199007	1	1	1	3
mmu-miR-1187	MIMAT0005837	Nufip2	68564	NM_001024205	1	1	1	3
mmu-miR-1187	MIMAT0005837	Ccdc167	68597	NM_001163741	1	1	1	3
mmu-miR-1187	MIMAT0005837	Nadk2	68646	NM_001040395	1	1	1	3
mmu-miR-1187	MIMAT0005837	Nadk2	68646	NM_001085410	1	1	1	3
mmu-miR-1187	MIMAT0005837	Fndc1	68655	NM_001081416	1	1	1	3
mmu-miR-1187	MIMAT0005837	Fam198b	68659	NM_133187	1	1	1	3
mmu-miR-1187	MIMAT0005837	Kansl1l	68691	NM_177645	1	1	1	3
mmu-miR-1187	MIMAT0005837	Kansl1l	68691	NM_001122738	1	1	1	3
mmu-miR-1187	MIMAT0005837	Rabl2	68708	NM_026817	1	1	1	3
mmu-miR-1187	MIMAT0005837	Lrrc16a	68732	NM_026825	1	1	1	3
mmu-miR-1187	MIMAT0005837	Smek1	68734	NM_211355	1	1	1	3
mmu-miR-1187	MIMAT0005837	Smek1	68734	NM_001160214	1	1	1	3
mmu-miR-1187	MIMAT0005837	Rreb1	68750	NM_001177868	1	1	1	3
mmu-miR-1187	MIMAT0005837	Rreb1	68750	NM_026830	1	1	1	3
mmu-miR-1187	MIMAT0005837	Rreb1	68750	NM_001039188	1	1	1	3
mmu-miR-1187	MIMAT0005837	Gucd1	68778	NM_175133	1	1	1	3
mmu-miR-1187	MIMAT0005837	Elovl5	68801	NM_134255	1	1	1	3
mmu-miR-1187	MIMAT0005837	Lrrn4cl	68852	NM_001013019	1	1	1	3
mmu-miR-1187	MIMAT0005837	Rnf122	68867	NM_175136	1	1	1	3
mmu-miR-1187	MIMAT0005837	Tmco1	68944	NM_001039483	1	1	1	3
mmu-miR-1187	MIMAT0005837	Cdan1	68968	NM_026891	1	1	1	3
mmu-miR-1187	MIMAT0005837	Zfp580	68992	NM_026900	1	1	1	3
mmu-miR-1187	MIMAT0005837	Zdhhc3	69035	NM_026917	1	1	1	3
mmu-miR-1187	MIMAT0005837	1810013L24Rik	69053	NM_001081400	1	1	1	3
mmu-miR-1187	MIMAT0005837	Vps26b	69091	NM_178027	1	1	1	3
mmu-miR-1187	MIMAT0005837	Vstm5	69137	NM_026955	1	1	1	3
mmu-miR-1187	MIMAT0005837	Cd209b	69165	NM_026972	1	1	1	3
mmu-miR-1187	MIMAT0005837	Cnppd1	69171	NM_026977	1	1	1	3
mmu-miR-1187	MIMAT0005837	Selt	69227	NM_001040396	1	1	1	3
mmu-miR-1187	MIMAT0005837	Zfp746	69228	NM_001163475	1	1	1	3
mmu-miR-1187	MIMAT0005837	Zfp397	69256	NM_027007	1	1	1	3
mmu-miR-1187	MIMAT0005837	Rhobtb1	69288	NM_001252636	1	1	1	3
mmu-miR-1187	MIMAT0005837	Rhobtb1	69288	NM_001081347	1	1	1	3
mmu-miR-1187	MIMAT0005837	Rhobtb1	69288	NM_001252637	1	1	1	3
mmu-miR-1187	MIMAT0005837	Rhobtb1	69288	NM_001252638	1	1	1	3
mmu-miR-1187	MIMAT0005837	1700012B07Rik	69324	NM_001162428	1	1	1	3
mmu-miR-1187	MIMAT0005837	Necab1	69352	NM_178617	1	1	1	3
mmu-miR-1187	MIMAT0005837	Slc38a4	69354	NM_027052	1	1	1	3
mmu-miR-1187	MIMAT0005837	Wdfy1	69368	NM_001111279	1	1	1	3
mmu-miR-1187	MIMAT0005837	Krtap4-13	69464	NM_027087	1	1	1	3
mmu-miR-1187	MIMAT0005837	Ttc9	69480	NM_001033149	1	1	1	3
mmu-miR-1187	MIMAT0005837	Arhgef12	69632	NM_027144	1	1	1	3
mmu-miR-1187	MIMAT0005837	Dapk1	69635	NM_029653	1	1	1	3
mmu-miR-1187	MIMAT0005837	Pof1b	69693	NM_181579	1	1	1	3
mmu-miR-1187	MIMAT0005837	Ipmk	69718	NM_027184	1	1	1	3
mmu-miR-1187	MIMAT0005837	Rnaseh2a	69724	NM_027187	1	1	1	3
mmu-miR-1187	MIMAT0005837	Smyd3	69726	NM_027188	1	1	1	3
mmu-miR-1187	MIMAT0005837	Slc39a11	69806	NM_027216	1	1	1	3
mmu-miR-1187	MIMAT0005837	Slc39a11	69806	NM_001166503	1	1	1	3
mmu-miR-1187	MIMAT0005837	Fyttd1	69823	NM_001159349	1	1	1	3
mmu-miR-1187	MIMAT0005837	Fyttd1	69823	NM_027226	1	1	1	3
mmu-miR-1187	MIMAT0005837	Rab43	69834	NM_133717	1	1	1	3
mmu-miR-1187	MIMAT0005837	Rab43	69834	NM_001039394	1	1	1	3
mmu-miR-1187	MIMAT0005837	Ttc39b	69863	NM_027238	1	1	1	3
mmu-miR-1187	MIMAT0005837	Dnah17	69926	NM_001167746	1	1	1	3
mmu-miR-1187	MIMAT0005837	Zfp715	69930	NM_027264	1	1	1	3
mmu-miR-1187	MIMAT0005837	Prpf4	70052	NM_027297	1	1	1	3
mmu-miR-1187	MIMAT0005837	Degs2	70059	NM_001171002	1	1	1	3
mmu-miR-1187	MIMAT0005837	Nol7	70078	NM_023554	1	1	1	3
mmu-miR-1187	MIMAT0005837	Sash1	70097	NM_175155	1	1	1	3
mmu-miR-1187	MIMAT0005837	Mllt3	70122	NM_029931	1	1	1	3
mmu-miR-1187	MIMAT0005837	Mllt3	70122	NM_027326	1	1	1	3
mmu-miR-1187	MIMAT0005837	Dpf3	70127	NM_001267625	1	1	1	3
mmu-miR-1187	MIMAT0005837	Abhd17c	70178	NM_133722	1	1	1	3
mmu-miR-1187	MIMAT0005837	Bhlhb9	70237	NM_001098222	1	1	1	3
mmu-miR-1187	MIMAT0005837	Bhlhb9	70237	NM_198161	1	1	1	3
mmu-miR-1187	MIMAT0005837	Afap1	70292	NM_027373	1	1	1	3
mmu-miR-1187	MIMAT0005837	Tbc1d13	70296	NM_146252	1	1	1	3
mmu-miR-1187	MIMAT0005837	Plscr3	70310	NM_023564	1	1	1	3
mmu-miR-1187	MIMAT0005837	Plscr3	70310	NM_001168497	1	1	1	3
mmu-miR-1187	MIMAT0005837	Ndufab1	70316	NM_028177	1	1	1	3
mmu-miR-1187	MIMAT0005837	Reep6	70335	NM_001204931	1	1	1	3
mmu-miR-1187	MIMAT0005837	Reep6	70335	NM_139292	1	1	1	3
mmu-miR-1187	MIMAT0005837	Ica1l	70375	NM_027407	1	1	1	3
mmu-miR-1187	MIMAT0005837	Cox10	70383	NM_178379	1	1	1	3
mmu-miR-1187	MIMAT0005837	Polr3f	70408	NM_029763	1	1	1	3
mmu-miR-1187	MIMAT0005837	Polr3b	70428	NM_027423	1	1	1	3
mmu-miR-1187	MIMAT0005837	Rufy2	70432	NM_027425	1	1	1	3
mmu-miR-1187	MIMAT0005837	Rprd1b	70470	NM_027434	1	1	1	3
mmu-miR-1187	MIMAT0005837	Slc35d2	70484	NM_001001321	1	1	1	3
mmu-miR-1187	MIMAT0005837	Bbx	70508	NM_027444	1	1	1	3
mmu-miR-1187	MIMAT0005837	Tln2	70549	NM_001081242	1	1	1	3
mmu-miR-1187	MIMAT0005837	Wars2	70560	NM_027462	1	1	1	3
mmu-miR-1187	MIMAT0005837	Cpne3	70568	NM_027769	1	1	1	3
mmu-miR-1187	MIMAT0005837	Cpm	70574	NM_027468	1	1	1	3
mmu-miR-1187	MIMAT0005837	Zc3h11a	70579	NM_144530	1	1	1	3
mmu-miR-1187	MIMAT0005837	5730455P16Rik	70591	NM_027472	1	1	1	3
mmu-miR-1187	MIMAT0005837	Fam189a1	70638	NM_183087	1	1	1	3
mmu-miR-1187	MIMAT0005837	Tmem144	70652	NM_027495	1	1	1	3
mmu-miR-1187	MIMAT0005837	Fam175a	70681	NM_172405	1	1	1	3
mmu-miR-1187	MIMAT0005837	Nipal1	70701	NM_001081205	1	1	1	3
mmu-miR-1187	MIMAT0005837	Hars2	70791	NM_080636	1	1	1	3
mmu-miR-1187	MIMAT0005837	Ankib1	70797	NM_001003909	1	1	1	3
mmu-miR-1187	MIMAT0005837	Pwwp2a	70802	NM_027557	1	1	1	3
mmu-miR-1187	MIMAT0005837	Clec2g	70809	NM_001168223	1	1	1	3
mmu-miR-1187	MIMAT0005837	Clec2g	70809	NM_001168224	1	1	1	3
mmu-miR-1187	MIMAT0005837	Clec2g	70809	NM_027562	1	1	1	3
mmu-miR-1187	MIMAT0005837	Trak2	70827	NM_172406	1	1	1	3
mmu-miR-1187	MIMAT0005837	Ccdc93	70829	NM_029955	1	1	1	3
mmu-miR-1187	MIMAT0005837	Ccdc93	70829	NM_001025156	1	1	1	3
mmu-miR-1187	MIMAT0005837	P2ry12	70839	NM_027571	1	1	1	3
mmu-miR-1187	MIMAT0005837	Dmrtc1a	70887	NM_029378	1	1	1	3
mmu-miR-1187	MIMAT0005837	Dmrtc1a	70887	NM_001038616	1	1	1	3
mmu-miR-1187	MIMAT0005837	Dmrtc1a	70887	NM_027591	1	1	1	3
mmu-miR-1187	MIMAT0005837	Ttll7	70892	NM_027594	1	1	1	3
mmu-miR-1187	MIMAT0005837	Phf6	70998	NM_027642	1	1	1	3
mmu-miR-1187	MIMAT0005837	Hexim2	71059	NM_001130515	1	1	1	3
mmu-miR-1187	MIMAT0005837	Hexim2	71059	NM_001130516	1	1	1	3
mmu-miR-1187	MIMAT0005837	Hexim2	71059	NM_027658	1	1	1	3
mmu-miR-1187	MIMAT0005837	Zfp597	71063	NM_001033159	1	1	1	3
mmu-miR-1187	MIMAT0005837	Stox2	71069	NM_175162	1	1	1	3
mmu-miR-1187	MIMAT0005837	Stox2	71069	NM_001114311	1	1	1	3
mmu-miR-1187	MIMAT0005837	2016-09-12	71089	NM_027669	1	1	1	3
mmu-miR-1187	MIMAT0005837	Uvssa	71101	NM_001081101	1	1	1	3
mmu-miR-1187	MIMAT0005837	Mro	71263	NM_027741	1	1	1	3
mmu-miR-1187	MIMAT0005837	Slc29a3	71279	NM_023596	1	1	1	3
mmu-miR-1187	MIMAT0005837	Arhgap26	71302	NM_175164	1	1	1	3
mmu-miR-1187	MIMAT0005837	Mfap3l	71306	NM_001177882	1	1	1	3
mmu-miR-1187	MIMAT0005837	Mfap3l	71306	NM_027756	1	1	1	3
mmu-miR-1187	MIMAT0005837	Mfap3l	71306	NM_001177881	1	1	1	3
mmu-miR-1187	MIMAT0005837	5430419D17Rik	71395	NM_175166	1	1	1	3
mmu-miR-1187	MIMAT0005837	Wrb	71446	NM_207301	1	1	1	3
mmu-miR-1187	MIMAT0005837	Bcor	71458	NM_001168321	1	1	1	3
mmu-miR-1187	MIMAT0005837	Bcor	71458	NM_175046	1	1	1	3
mmu-miR-1187	MIMAT0005837	Bcor	71458	NM_175045	1	1	1	3
mmu-miR-1187	MIMAT0005837	Bcor	71458	NM_175044	1	1	1	3
mmu-miR-1187	MIMAT0005837	Bcor	71458	NM_029510	1	1	1	3
mmu-miR-1187	MIMAT0005837	Zfp935	71508	NM_001136496	1	1	1	3
mmu-miR-1187	MIMAT0005837	Fbxo9	71538	NM_001081490	1	1	1	3
mmu-miR-1187	MIMAT0005837	Fbxo9	71538	NM_023605	1	1	1	3
mmu-miR-1187	MIMAT0005837	Arhgap42	71544	NM_027823	1	1	1	3
mmu-miR-1187	MIMAT0005837	Afmid	71562	NM_027827	1	1	1	3
mmu-miR-1187	MIMAT0005837	Pogk	71592	NM_001142948	1	1	1	3
mmu-miR-1187	MIMAT0005837	Pogk	71592	NM_175170	1	1	1	3
mmu-miR-1187	MIMAT0005837	Senp8	71599	NM_027838	1	1	1	3
mmu-miR-1187	MIMAT0005837	Senp8	71599	NM_001172070	1	1	1	3
mmu-miR-1187	MIMAT0005837	Senp8	71599	NM_001172071	1	1	1	3
mmu-miR-1187	MIMAT0005837	Senp8	71599	NM_001172069	1	1	1	3
mmu-miR-1187	MIMAT0005837	Senp8	71599	NM_001172068	1	1	1	3
mmu-miR-1187	MIMAT0005837	Ceacam20	71601	NM_027839	1	1	1	3
mmu-miR-1187	MIMAT0005837	4930422G04Rik	71643	NM_197997	1	1	1	3
mmu-miR-1187	MIMAT0005837	4930506M07Rik	71653	NM_175172	1	1	1	3
mmu-miR-1187	MIMAT0005837	4930506M07Rik	71653	NM_001114312	1	1	1	3
mmu-miR-1187	MIMAT0005837	Tmem248	71667	NM_001081394	1	1	1	3
mmu-miR-1187	MIMAT0005837	Tmem248	71667	NM_027854	1	1	1	3
mmu-miR-1187	MIMAT0005837	Slc46a3	71706	NM_027872	1	1	1	3
mmu-miR-1187	MIMAT0005837	Smug1	71726	NM_027885	1	1	1	3
mmu-miR-1187	MIMAT0005837	Bbs10	71769	NM_027914	1	1	1	3
mmu-miR-1187	MIMAT0005837	Plbd2	71772	NM_023625	1	1	1	3
mmu-miR-1187	MIMAT0005837	Pitpnc1	71795	NM_145823	1	1	1	3
mmu-miR-1187	MIMAT0005837	Rnf180	71816	NM_027934	1	1	1	3
mmu-miR-1187	MIMAT0005837	Lancl2	71835	NM_133737	1	1	1	3
mmu-miR-1187	MIMAT0005837	Fbxo30	71865	NM_001168297	1	1	1	3
mmu-miR-1187	MIMAT0005837	Fbxo30	71865	NM_027968	1	1	1	3
mmu-miR-1187	MIMAT0005837	Krt33a	71888	NM_027983	1	1	1	3
mmu-miR-1187	MIMAT0005837	Tmem106b	71900	NM_027992	1	1	1	3
mmu-miR-1187	MIMAT0005837	Cand1	71902	NM_027994	1	1	1	3
mmu-miR-1187	MIMAT0005837	Bdh1	71911	NM_175177	1	1	1	3
mmu-miR-1187	MIMAT0005837	Bdh1	71911	NM_001122683	1	1	1	3
mmu-miR-1187	MIMAT0005837	Tmem79	71913	NM_024246	1	1	1	3
mmu-miR-1187	MIMAT0005837	Antxr2	71914	NM_133738	1	1	1	3
mmu-miR-1187	MIMAT0005837	Tmem123	71929	NM_133739	1	1	1	3
mmu-miR-1187	MIMAT0005837	Zswim1	71971	NM_028028	1	1	1	3
mmu-miR-1187	MIMAT0005837	Ddx54	71990	NM_028041	1	1	1	3
mmu-miR-1187	MIMAT0005837	Urgcp	72046	NM_178623	1	1	1	3
mmu-miR-1187	MIMAT0005837	Urgcp	72046	NM_001077661	1	1	1	3
mmu-miR-1187	MIMAT0005837	Tnfrsf13c	72049	NM_028075	1	1	1	3
mmu-miR-1187	MIMAT0005837	Zbed3	72114	NM_028106	1	1	1	3
mmu-miR-1187	MIMAT0005837	Ccdc71l	72123	NM_001162903	1	1	1	3
mmu-miR-1187	MIMAT0005837	Trub1	72133	NM_028115	1	1	1	3
mmu-miR-1187	MIMAT0005837	2610044O15Rik8	72139	NM_153780	1	1	1	3
mmu-miR-1187	MIMAT0005837	Slc37a3	72144	NM_028123	1	1	1	3
mmu-miR-1187	MIMAT0005837	Wdfy3	72145	NM_172882	1	1	1	3
mmu-miR-1187	MIMAT0005837	Tdrp	72148	NM_173744	1	1	1	3
mmu-miR-1187	MIMAT0005837	Zfp157	72154	NM_028130	1	1	1	3
mmu-miR-1187	MIMAT0005837	Tmem163	72160	NM_028135	1	1	1	3
mmu-miR-1187	MIMAT0005837	Fbxl2	72179	NM_178624	1	1	1	3
mmu-miR-1187	MIMAT0005837	Dbndd1	72185	NM_001170975	1	1	1	3
mmu-miR-1187	MIMAT0005837	Dbndd1	72185	NM_028146	1	1	1	3
mmu-miR-1187	MIMAT0005837	2510009E07Rik	72190	NM_001001881	1	1	1	3
mmu-miR-1187	MIMAT0005837	Scaf11	72193	NM_028148	1	1	1	3
mmu-miR-1187	MIMAT0005837	Supt7l	72195	NM_028150	1	1	1	3
mmu-miR-1187	MIMAT0005837	1600014C10Rik	72244	NM_028166	1	1	1	3
mmu-miR-1187	MIMAT0005837	1600014C10Rik	72244	NM_001085385	1	1	1	3
mmu-miR-1187	MIMAT0005837	Lrrc8e	72267	NM_028175	1	1	1	3
mmu-miR-1187	MIMAT0005837	Ccpg1	72278	NM_001114328	1	1	1	3
mmu-miR-1187	MIMAT0005837	Nkd2	72293	NM_028186	1	1	1	3
mmu-miR-1187	MIMAT0005837	1810041L15Rik	72301	NM_001163145	1	1	1	3
mmu-miR-1187	MIMAT0005837	Tmem175	72392	NM_001163531	1	1	1	3
mmu-miR-1187	MIMAT0005837	Tmem175	72392	NM_001163532	1	1	1	3
mmu-miR-1187	MIMAT0005837	Tmem175	72392	NM_028223	1	1	1	3
mmu-miR-1187	MIMAT0005837	Prr5l	72446	NM_001110849	1	1	1	3
mmu-miR-1187	MIMAT0005837	Prr5l	72446	NM_175181	1	1	1	3
mmu-miR-1187	MIMAT0005837	Prr5l	72446	NM_001083810	1	1	1	3
mmu-miR-1187	MIMAT0005837	Taf4b	72504	NM_001100449	1	1	1	3
mmu-miR-1187	MIMAT0005837	Rps6kb1	72508	NM_028259	1	1	1	3
mmu-miR-1187	MIMAT0005837	Mvb12b	72543	NM_175184	1	1	1	3
mmu-miR-1187	MIMAT0005837	Shisa9	72555	NM_001174086	1	1	1	3
mmu-miR-1187	MIMAT0005837	Shisa9	72555	NM_028277	1	1	1	3
mmu-miR-1187	MIMAT0005837	Car10	72605	NM_028296	1	1	1	3
mmu-miR-1187	MIMAT0005837	Zfp655	72611	NM_001083958	1	1	1	3
mmu-miR-1187	MIMAT0005837	Mex3a	72640	NM_001029890	1	1	1	3
mmu-miR-1187	MIMAT0005837	Ccdc12	72654	NM_028312	1	1	1	3
mmu-miR-1187	MIMAT0005837	Ints8	72656	NM_178112	1	1	1	3
mmu-miR-1187	MIMAT0005837	Zfp444	72667	NM_028316	1	1	1	3
mmu-miR-1187	MIMAT0005837	Zfp444	72667	NM_001146024	1	1	1	3
mmu-miR-1187	MIMAT0005837	Dnajc6	72685	NM_198412	1	1	1	3
mmu-miR-1187	MIMAT0005837	Dnajc6	72685	NM_001164584	1	1	1	3
mmu-miR-1187	MIMAT0005837	Dnajc6	72685	NM_001164583	1	1	1	3
mmu-miR-1187	MIMAT0005837	Dnajc6	72685	NM_001164585	1	1	1	3
mmu-miR-1187	MIMAT0005837	Zfp248	72720	NM_028335	1	1	1	3
mmu-miR-1187	MIMAT0005837	Cdc42se2	72729	NM_178626	1	1	1	3
mmu-miR-1187	MIMAT0005837	Veph1	72789	NM_145820	1	1	1	3
mmu-miR-1187	MIMAT0005837	Pard3b	72823	NM_001081050	1	1	1	3
mmu-miR-1187	MIMAT0005837	Pot1b	72836	NM_028370	1	1	1	3
mmu-miR-1187	MIMAT0005837	Prdm4	72843	NM_181650	1	1	1	3
mmu-miR-1187	MIMAT0005837	Mblac2	72852	NM_028372	1	1	1	3
mmu-miR-1187	MIMAT0005837	Ccdc176	72873	NM_028377	1	1	1	3
mmu-miR-1187	MIMAT0005837	Spock3	72902	NM_001252621	1	1	1	3
mmu-miR-1187	MIMAT0005837	Spock3	72902	NM_001252620	1	1	1	3
mmu-miR-1187	MIMAT0005837	Spock3	72902	NM_023689	1	1	1	3
mmu-miR-1187	MIMAT0005837	2016-03-01	72925	NM_001166375	1	1	1	3
mmu-miR-1187	MIMAT0005837	2016-03-01	72925	NM_001166372	1	1	1	3
mmu-miR-1187	MIMAT0005837	2016-03-01	72925	NM_175188	1	1	1	3
mmu-miR-1187	MIMAT0005837	Hepacam	72927	NM_175189	1	1	1	3
mmu-miR-1187	MIMAT0005837	Lrrc47	72946	NM_201226	1	1	1	3
mmu-miR-1187	MIMAT0005837	Tppp	72948	NM_182839	1	1	1	3
mmu-miR-1187	MIMAT0005837	Appl1	72993	NM_145221	1	1	1	3
mmu-miR-1187	MIMAT0005837	Insig2	72999	NM_178082	1	1	1	3
mmu-miR-1187	MIMAT0005837	Insig2	72999	NM_133748	1	1	1	3
mmu-miR-1187	MIMAT0005837	Sgip1	73094	NM_144906	1	1	1	3
mmu-miR-1187	MIMAT0005837	Slc22a23	73102	NM_001033167	1	1	1	3
mmu-miR-1187	MIMAT0005837	Tgfbrap1	73122	NM_001013025	1	1	1	3
mmu-miR-1187	MIMAT0005837	Fezf1	73191	NM_028462	1	1	1	3
mmu-miR-1187	MIMAT0005837	Xpot	73192	NM_001081056	1	1	1	3
mmu-miR-1187	MIMAT0005837	Sppl2b	73218	NM_175195	1	1	1	3
mmu-miR-1187	MIMAT0005837	Setd7	73251	NM_080793	1	1	1	3
mmu-miR-1187	MIMAT0005837	1700034J05Rik	73344	NM_001164236	1	1	1	3
mmu-miR-1187	MIMAT0005837	1700034J05Rik	73344	NM_028509	1	1	1	3
mmu-miR-1187	MIMAT0005837	Nme8	73412	NM_001167909	1	1	1	3
mmu-miR-1187	MIMAT0005837	Nme8	73412	NM_181591	1	1	1	3
mmu-miR-1187	MIMAT0005837	Samt3	73495	NM_028554	1	1	1	3
mmu-miR-1187	MIMAT0005837	Speer4b	73526	NM_028561	1	1	1	3
mmu-miR-1187	MIMAT0005837	1700094D03Rik	73545	NM_028567	1	1	1	3
mmu-miR-1187	MIMAT0005837	Ppp2r1b	73699	NM_028614	1	1	1	3
mmu-miR-1187	MIMAT0005837	Ppp2r1b	73699	NM_001034085	1	1	1	3
mmu-miR-1187	MIMAT0005837	Cst6	73720	NM_028623	1	1	1	3
mmu-miR-1187	MIMAT0005837	Gadl1	73748	NM_028638	1	1	1	3
mmu-miR-1187	MIMAT0005837	Thap1	73754	NM_199042	1	1	1	3
mmu-miR-1187	MIMAT0005837	Zdbf2	73884	NM_001267872	1	1	1	3
mmu-miR-1187	MIMAT0005837	Zdbf2	73884	NM_028673	1	1	1	3
mmu-miR-1187	MIMAT0005837	Tmem202	73893	NM_178388	1	1	1	3
mmu-miR-1187	MIMAT0005837	Psmb11	73902	NM_175204	1	1	1	3
mmu-miR-1187	MIMAT0005837	Ift57	73916	NM_028680	1	1	1	3
mmu-miR-1187	MIMAT0005837	Hapln2	73940	NM_022031	1	1	1	3
mmu-miR-1187	MIMAT0005837	Fam151b	73942	NM_001163627	1	1	1	3
mmu-miR-1187	MIMAT0005837	Herc3	73998	NM_028705	1	1	1	3
mmu-miR-1187	MIMAT0005837	Psd2	74002	NM_028707	1	1	1	3
mmu-miR-1187	MIMAT0005837	Dnm1l	74006	NM_001025947	1	1	1	3
mmu-miR-1187	MIMAT0005837	Dnm1l	74006	NM_152816	1	1	1	3
mmu-miR-1187	MIMAT0005837	Phf19	74016	NM_028716	1	1	1	3
mmu-miR-1187	MIMAT0005837	Rd3	74023	NM_001177900	1	1	1	3
mmu-miR-1187	MIMAT0005837	Rd3	74023	NM_023727	1	1	1	3
mmu-miR-1187	MIMAT0005837	Nphp3	74025	NM_028721	1	1	1	3
mmu-miR-1187	MIMAT0005837	4921501E09Rik	74042	NM_001009544	1	1	1	3
mmu-miR-1187	MIMAT0005837	Steap2	74051	NM_001103156	1	1	1	3
mmu-miR-1187	MIMAT0005837	Steap2	74051	NM_028734	1	1	1	3
mmu-miR-1187	MIMAT0005837	Steap2	74051	NM_001103157	1	1	1	3
mmu-miR-1187	MIMAT0005837	Serpina3a	74069	NM_001167705	1	1	1	3
mmu-miR-1187	MIMAT0005837	0610012H03Rik	74088	NM_001159638	1	1	1	3
mmu-miR-1187	MIMAT0005837	0610012H03Rik	74088	NM_028747	1	1	1	3
mmu-miR-1187	MIMAT0005837	Pop7	74097	NM_028753	1	1	1	3
mmu-miR-1187	MIMAT0005837	Arpp21	74100	NM_001177619	1	1	1	3
mmu-miR-1187	MIMAT0005837	Arpp21	74100	NM_001177623	1	1	1	3
mmu-miR-1187	MIMAT0005837	Arpp21	74100	NM_001177618	1	1	1	3
mmu-miR-1187	MIMAT0005837	Arpp21	74100	NM_033264	1	1	1	3
mmu-miR-1187	MIMAT0005837	Arpp21	74100	NM_001177616	1	1	1	3
mmu-miR-1187	MIMAT0005837	Nuak2	74137	NM_028778	1	1	1	3
mmu-miR-1187	MIMAT0005837	Nuak2	74137	NM_001195025	1	1	1	3
mmu-miR-1187	MIMAT0005837	Ehhadh	74147	NM_023737	1	1	1	3
mmu-miR-1187	MIMAT0005837	Cluh	74148	NM_001081158	1	1	1	3
mmu-miR-1187	MIMAT0005837	Unkl	74154	NM_028789	1	1	1	3
mmu-miR-1187	MIMAT0005837	Unkl	74154	NM_001197024	1	1	1	3
mmu-miR-1187	MIMAT0005837	Acbd5	74159	NM_001102436	1	1	1	3
mmu-miR-1187	MIMAT0005837	Acbd5	74159	NM_028793	1	1	1	3
mmu-miR-1187	MIMAT0005837	Acbd5	74159	NM_001102438	1	1	1	3
mmu-miR-1187	MIMAT0005837	Acbd5	74159	NM_001102437	1	1	1	3
mmu-miR-1187	MIMAT0005837	Tmem38a	74166	NM_144534	1	1	1	3
mmu-miR-1187	MIMAT0005837	Katnb1	74187	NM_028805	1	1	1	3
mmu-miR-1187	MIMAT0005837	P2ry13	74191	NM_028808	1	1	1	3
mmu-miR-1187	MIMAT0005837	Cep97	74201	NM_001159366	1	1	1	3
mmu-miR-1187	MIMAT0005837	Cep97	74201	NM_001159365	1	1	1	3
mmu-miR-1187	MIMAT0005837	Cep97	74201	NM_001159364	1	1	1	3
mmu-miR-1187	MIMAT0005837	Fblim1	74202	NM_001163256	1	1	1	3
mmu-miR-1187	MIMAT0005837	Fblim1	74202	NM_133754	1	1	1	3
mmu-miR-1187	MIMAT0005837	Paqr8	74229	NM_028829	1	1	1	3
mmu-miR-1187	MIMAT0005837	1700016K19Rik	74230	NM_198637	1	1	1	3
mmu-miR-1187	MIMAT0005837	Slx4ip	74243	NM_028201	1	1	1	3
mmu-miR-1187	MIMAT0005837	Slx4ip	74243	NM_001038641	1	1	1	3
mmu-miR-1187	MIMAT0005837	Atg7	74244	NM_028835	1	1	1	3
mmu-miR-1187	MIMAT0005837	Atg7	74244	NM_001253718	1	1	1	3
mmu-miR-1187	MIMAT0005837	Atg7	74244	NM_001253717	1	1	1	3
mmu-miR-1187	MIMAT0005837	Ctbs	74245	NM_028836	1	1	1	3
mmu-miR-1187	MIMAT0005837	Lrrc2	74249	NM_028838	1	1	1	3
mmu-miR-1187	MIMAT0005837	Armc1	74252	NM_028840	1	1	1	3
mmu-miR-1187	MIMAT0005837	1700080O16Rik	74279	NM_028851	1	1	1	3
mmu-miR-1187	MIMAT0005837	Kcmf1	74287	NM_019715	1	1	1	3
mmu-miR-1187	MIMAT0005837	Rnf145	74315	NM_001166553	1	1	1	3
mmu-miR-1187	MIMAT0005837	Hnrnpr	74326	NM_028871	1	1	1	3
mmu-miR-1187	MIMAT0005837	Xrcc3	74335	NM_028875	1	1	1	3
mmu-miR-1187	MIMAT0005837	Slc6a19	74338	NM_028878	1	1	1	3
mmu-miR-1187	MIMAT0005837	Zfp84	74352	NM_023750	1	1	1	3
mmu-miR-1187	MIMAT0005837	Cep57	74360	NM_026665	1	1	1	3
mmu-miR-1187	MIMAT0005837	Hsf2bp	74377	NM_028902	1	1	1	3
mmu-miR-1187	MIMAT0005837	Map10	74393	NM_028908	1	1	1	3
mmu-miR-1187	MIMAT0005837	Sohlh2	74434	NM_028937	1	1	1	3
mmu-miR-1187	MIMAT0005837	Sgms2	74442	NM_028943	1	1	1	3
mmu-miR-1187	MIMAT0005837	Pank2	74450	NM_153501	1	1	1	3
mmu-miR-1187	MIMAT0005837	Lrrc15	74488	NM_028973	1	1	1	3
mmu-miR-1187	MIMAT0005837	Tnks2	74493	NM_001163635	1	1	1	3
mmu-miR-1187	MIMAT0005837	Mgme1	74528	NM_028984	1	1	1	3
mmu-miR-1187	MIMAT0005837	Pck2	74551	NM_028994	1	1	1	3
mmu-miR-1187	MIMAT0005837	Nipal3	74552	NM_028995	1	1	1	3
mmu-miR-1187	MIMAT0005837	Nkx6-3	74561	NM_029002	1	1	1	3
mmu-miR-1187	MIMAT0005837	Pomk	74653	NM_029037	1	1	1	3
mmu-miR-1187	MIMAT0005837	Ttll9	74711	NM_001083618	1	1	1	3
mmu-miR-1187	MIMAT0005837	Rhoh	74734	NM_001081105	1	1	1	3
mmu-miR-1187	MIMAT0005837	4930500A05Rik	74972	XM_003945576	1	1	1	3
mmu-miR-1187	MIMAT0005837	Usp47	74996	NM_133758	1	1	1	3
mmu-miR-1187	MIMAT0005837	Usp47	74996	NM_177249	1	1	1	3
mmu-miR-1187	MIMAT0005837	Purg	75029	NM_001098233	1	1	1	3
mmu-miR-1187	MIMAT0005837	Uhrf1bp1l	75089	NM_029166	1	1	1	3
mmu-miR-1187	MIMAT0005837	Rasd2	75141	NM_029182	1	1	1	3
mmu-miR-1187	MIMAT0005837	Dusp18	75219	NM_173745	1	1	1	3
mmu-miR-1187	MIMAT0005837	4930563D23Rik	75328	NM_029252	1	1	1	3
mmu-miR-1187	MIMAT0005837	4930597O21Rik	75373	XM_989547	1	1	1	3
mmu-miR-1187	MIMAT0005837	Tti1	75425	NM_029282	1	1	1	3
mmu-miR-1187	MIMAT0005837	1700019G17Rik	75541	NM_029331	1	1	1	3
mmu-miR-1187	MIMAT0005837	Akap13	75547	NM_029332	1	1	1	3
mmu-miR-1187	MIMAT0005837	Zbtb4	75580	NM_029348	1	1	1	3
mmu-miR-1187	MIMAT0005837	Dusp9	75590	NM_029352	1	1	1	3
mmu-miR-1187	MIMAT0005837	Smim15	75616	NM_001048250	1	1	1	3
mmu-miR-1187	MIMAT0005837	Fastkd2	75619	NM_172422	1	1	1	3
mmu-miR-1187	MIMAT0005837	Ccdc172	75645	NM_029372	1	1	1	3
mmu-miR-1187	MIMAT0005837	Speer4a	75657	NM_029376	1	1	1	3
mmu-miR-1187	MIMAT0005837	Vsig10l	75690	XM_355890	1	1	1	3
mmu-miR-1187	MIMAT0005837	Amotl1	75723	NM_001081395	1	1	1	3
mmu-miR-1187	MIMAT0005837	Fam227a	75729	NM_029407	1	1	1	3
mmu-miR-1187	MIMAT0005837	Bcl2l12	75736	NM_029410	1	1	1	3
mmu-miR-1187	MIMAT0005837	Mpp7	75739	NM_001081287	1	1	1	3
mmu-miR-1187	MIMAT0005837	Svip	75744	NM_001160345	1	1	1	3
mmu-miR-1187	MIMAT0005837	Klf17	75753	NM_029416	1	1	1	3
mmu-miR-1187	MIMAT0005837	Klf17	75753	XM_003946144	1	1	1	3
mmu-miR-1187	MIMAT0005837	Dcaf17	75763	NM_001165980	1	1	1	3
mmu-miR-1187	MIMAT0005837	Slx1b	75764	NM_029420	1	1	1	3
mmu-miR-1187	MIMAT0005837	Rab11fip1	75767	NM_029423	1	1	1	3
mmu-miR-1187	MIMAT0005837	Rab11fip1	75767	NM_001080813	1	1	1	3
mmu-miR-1187	MIMAT0005837	Nln	75805	NM_029447	1	1	1	3
mmu-miR-1187	MIMAT0005837	Senp2	75826	NM_029457	1	1	1	3
mmu-miR-1187	MIMAT0005837	4930542N06Rik	75827	XM_003945653	1	1	1	3
mmu-miR-1187	MIMAT0005837	4930542N06Rik	75827	XM_003946170	1	1	1	3
mmu-miR-1187	MIMAT0005837	Adal	75894	NM_029475	1	1	1	3
mmu-miR-1187	MIMAT0005837	Zdhhc20	75965	NM_029492	1	1	1	3
mmu-miR-1187	MIMAT0005837	Dock8	76088	NM_028785	1	1	1	3
mmu-miR-1187	MIMAT0005837	Arhgap15	76117	NM_001025377	1	1	1	3
mmu-miR-1187	MIMAT0005837	Faxc	76132	NM_175234	1	1	1	3
mmu-miR-1187	MIMAT0005837	Adhfe1	76187	NM_175236	1	1	1	3
mmu-miR-1187	MIMAT0005837	Gpr165	76206	NM_029536	1	1	1	3
mmu-miR-1187	MIMAT0005837	Rab2b	76338	NM_172601	1	1	1	3
mmu-miR-1187	MIMAT0005837	Slc24a2	76376	NM_001110240	1	1	1	3
mmu-miR-1187	MIMAT0005837	Slc24a2	76376	NM_172426	1	1	1	3
mmu-miR-1187	MIMAT0005837	1700028K03Rik	76421	NM_175241	1	1	1	3
mmu-miR-1187	MIMAT0005837	Msrb2	76467	NM_029619	1	1	1	3
mmu-miR-1187	MIMAT0005837	Trappc9	76510	NM_001164643	1	1	1	3
mmu-miR-1187	MIMAT0005837	Tmem101	76547	NM_029649	1	1	1	3
mmu-miR-1187	MIMAT0005837	Atg2b	76559	NM_029654	1	1	1	3
mmu-miR-1187	MIMAT0005837	Ift46	76568	NM_023831	1	1	1	3
mmu-miR-1187	MIMAT0005837	Dnajc18	76594	NM_029669	1	1	1	3
mmu-miR-1187	MIMAT0005837	Hectd3	76608	NM_175244	1	1	1	3
mmu-miR-1187	MIMAT0005837	Msi2	76626	NM_054043	1	1	1	3
mmu-miR-1187	MIMAT0005837	Srxn1	76650	NM_029688	1	1	1	3
mmu-miR-1187	MIMAT0005837	Trim12a	76681	NM_023835	1	1	1	3
mmu-miR-1187	MIMAT0005837	Clasp1	76707	NM_177548	1	1	1	3
mmu-miR-1187	MIMAT0005837	Clasp1	76707	NM_029709	1	1	1	3
mmu-miR-1187	MIMAT0005837	Clasp1	76707	NM_001081276	1	1	1	3
mmu-miR-1187	MIMAT0005837	Mospd2	76763	NM_029730	1	1	1	3
mmu-miR-1187	MIMAT0005837	Klhdc10	76788	NM_029742	1	1	1	3
mmu-miR-1187	MIMAT0005837	Dtl	76843	NM_029766	1	1	1	3
mmu-miR-1187	MIMAT0005837	Rhbdd1	76867	NM_029777	1	1	1	3
mmu-miR-1187	MIMAT0005837	Rhbdd1	76867	NM_001122685	1	1	1	3
mmu-miR-1187	MIMAT0005837	Rnft1	76892	NM_029788	1	1	1	3
mmu-miR-1187	MIMAT0005837	Bicd2	76895	NM_001039180	1	1	1	3
mmu-miR-1187	MIMAT0005837	Bicd2	76895	NM_029791	1	1	1	3
mmu-miR-1187	MIMAT0005837	Bicd2	76895	NM_001039179	1	1	1	3
mmu-miR-1187	MIMAT0005837	B3gat1	76898	NM_029792	1	1	1	3
mmu-miR-1187	MIMAT0005837	Golga1	76899	NM_029793	1	1	1	3
mmu-miR-1187	MIMAT0005837	Hdhd2	76987	NM_001039202	1	1	1	3
mmu-miR-1187	MIMAT0005837	Col25a1	77018	NM_001244952	1	1	1	3
mmu-miR-1187	MIMAT0005837	Col25a1	77018	NM_029838	1	1	1	3
mmu-miR-1187	MIMAT0005837	Mrap	77037	NM_029844	1	1	1	3
mmu-miR-1187	MIMAT0005837	Arid2	77044	NM_175251	1	1	1	3
mmu-miR-1187	MIMAT0005837	Sun1	77053	NM_001256118	1	1	1	3
mmu-miR-1187	MIMAT0005837	Sun1	77053	NM_001256117	1	1	1	3
mmu-miR-1187	MIMAT0005837	Sun1	77053	NM_001256116	1	1	1	3
mmu-miR-1187	MIMAT0005837	Sun1	77053	NM_001256115	1	1	1	3
mmu-miR-1187	MIMAT0005837	Sun1	77053	NM_024451	1	1	1	3
mmu-miR-1187	MIMAT0005837	Crebrf	77128	NM_029870	1	1	1	3
mmu-miR-1187	MIMAT0005837	Hnrnpa0	77134	NM_029872	1	1	1	3
mmu-miR-1187	MIMAT0005837	Sec24a	77371	NM_175255	1	1	1	3
mmu-miR-1187	MIMAT0005837	Zfp266	77519	NM_001135019	1	1	1	3
mmu-miR-1187	MIMAT0005837	Zfp266	77519	NM_001082485	1	1	1	3
mmu-miR-1187	MIMAT0005837	Anks1b	77531	NM_181398	1	1	1	3
mmu-miR-1187	MIMAT0005837	Anks1b	77531	NM_001177398	1	1	1	3
mmu-miR-1187	MIMAT0005837	Anks1b	77531	NM_001177396	1	1	1	3
mmu-miR-1187	MIMAT0005837	Anks1b	77531	NM_001128086	1	1	1	3
mmu-miR-1187	MIMAT0005837	Anks1b	77531	NM_001177397	1	1	1	3
mmu-miR-1187	MIMAT0005837	Arhgef38	77669	NM_029953	1	1	1	3
mmu-miR-1187	MIMAT0005837	Adamtsl1	77739	NM_029967	1	1	1	3
mmu-miR-1187	MIMAT0005837	Sla2	77799	NM_029983	1	1	1	3
mmu-miR-1187	MIMAT0005837	Ypel2	77864	NM_001005341	1	1	1	3
mmu-miR-1187	MIMAT0005837	Yipf6	77929	NM_207633	1	1	1	3
mmu-miR-1187	MIMAT0005837	Fam53b	77938	NM_175268	1	1	1	3
mmu-miR-1187	MIMAT0005837	Fam53b	77938	NM_212473	1	1	1	3
mmu-miR-1187	MIMAT0005837	Hook1	77963	NM_030014	1	1	1	3
mmu-miR-1187	MIMAT0005837	Rdh12	77974	NM_030017	1	1	1	3
mmu-miR-1187	MIMAT0005837	4930451I11Rik	78118	NM_183131	1	1	1	3
mmu-miR-1187	MIMAT0005837	Zfp712	78251	NM_001166218	1	1	1	3
mmu-miR-1187	MIMAT0005837	Skap1	78473	NM_001177898	1	1	1	3
mmu-miR-1187	MIMAT0005837	Skap1	78473	NM_001177899	1	1	1	3
mmu-miR-1187	MIMAT0005837	Skap1	78473	NM_001033186	1	1	1	3
mmu-miR-1187	MIMAT0005837	B230219D22Rik	78521	NM_181278	1	1	1	3
mmu-miR-1187	MIMAT0005837	Nrip3	78593	NM_020610	1	1	1	3
mmu-miR-1187	MIMAT0005837	Cstad	78617	NM_030137	1	1	1	3
mmu-miR-1187	MIMAT0005837	Lsm6	78651	NM_030145	1	1	1	3
mmu-miR-1187	MIMAT0005837	Lsm6	78651	NM_001191004	1	1	1	3
mmu-miR-1187	MIMAT0005837	Nol3	78688	NM_030152	1	1	1	3
mmu-miR-1187	MIMAT0005837	Naa35	78689	NM_030153	1	1	1	3
mmu-miR-1187	MIMAT0005837	Csgalnact2	78752	NM_030165	1	1	1	3
mmu-miR-1187	MIMAT0005837	Mctp1	78771	NM_030174	1	1	1	3
mmu-miR-1187	MIMAT0005837	Eml4	78798	NM_199466	1	1	1	3
mmu-miR-1187	MIMAT0005837	Eml4	78798	NM_001114362	1	1	1	3
mmu-miR-1187	MIMAT0005837	Eml4	78798	NM_001114361	1	1	1	3
mmu-miR-1187	MIMAT0005837	Fbxo43	78803	NM_001081253	1	1	1	3
mmu-miR-1187	MIMAT0005837	Stpg1	78806	NM_030189	1	1	1	3
mmu-miR-1187	MIMAT0005837	Stxbp5	78808	NM_001081344	1	1	1	3
mmu-miR-1187	MIMAT0005837	Desi2	78825	NM_024282	1	1	1	3
mmu-miR-1187	MIMAT0005837	Cacul1	78832	NM_001172097	1	1	1	3
mmu-miR-1187	MIMAT0005837	Cacul1	78832	NM_001172096	1	1	1	3
mmu-miR-1187	MIMAT0005837	Cacul1	78832	NM_030197	1	1	1	3
mmu-miR-1187	MIMAT0005837	Crispld2	78892	NM_030209	1	1	1	3
mmu-miR-1187	MIMAT0005837	Dlst	78920	NM_030225	1	1	1	3
mmu-miR-1187	MIMAT0005837	Saal1	78935	NM_030233	1	1	1	3
mmu-miR-1187	MIMAT0005837	Tnfrsf23	79201	NM_024290	1	1	1	3
mmu-miR-1187	MIMAT0005837	Lrat	79235	NM_023624	1	1	1	3
mmu-miR-1187	MIMAT0005837	Bhlhe41	79362	NM_024469	1	1	1	3
mmu-miR-1187	MIMAT0005837	Lias	79464	NM_024471	1	1	1	3
mmu-miR-1187	MIMAT0005837	Smim12	80284	NM_030252	1	1	1	3
mmu-miR-1187	MIMAT0005837	Gpr146	80290	NM_030258	1	1	1	3
mmu-miR-1187	MIMAT0005837	Gpr146	80290	NM_001038703	1	1	1	3
mmu-miR-1187	MIMAT0005837	Rilpl2	80291	NM_030259	1	1	1	3
mmu-miR-1187	MIMAT0005837	Zxdc	80292	NM_030260	1	1	1	3
mmu-miR-1187	MIMAT0005837	Pofut2	80294	NM_030262	1	1	1	3
mmu-miR-1187	MIMAT0005837	Wwox	80707	NM_019573	1	1	1	3
mmu-miR-1187	MIMAT0005837	Mynn	80732	NM_030557	1	1	1	3
mmu-miR-1187	MIMAT0005837	Trim2	80890	NM_030706	1	1	1	3
mmu-miR-1187	MIMAT0005837	Fgf16	80903	NM_030614	1	1	1	3
mmu-miR-1187	MIMAT0005837	Gatsl2	80909	NM_030719	1	1	1	3
mmu-miR-1187	MIMAT0005837	Uck2	80914	NM_030724	1	1	1	3
mmu-miR-1187	MIMAT0005837	Syt13	80976	NM_030725	1	1	1	3
mmu-miR-1187	MIMAT0005837	Trim44	80985	NM_020267	1	1	1	3
mmu-miR-1187	MIMAT0005837	Tbl1xr1	81004	NM_030732	1	1	1	3
mmu-miR-1187	MIMAT0005837	Ankrd17	81702	NM_198010	1	1	1	3
mmu-miR-1187	MIMAT0005837	Ankrd17	81702	NM_030886	1	1	1	3
mmu-miR-1187	MIMAT0005837	C1qtnf3	81799	NM_030888	1	1	1	3
mmu-miR-1187	MIMAT0005837	C1qtnf3	81799	NM_001204134	1	1	1	3
mmu-miR-1187	MIMAT0005837	Tfcp2l1	81879	NM_023755	1	1	1	3
mmu-miR-1187	MIMAT0005837	Ift122	81896	NM_001167763	1	1	1	3
mmu-miR-1187	MIMAT0005837	Ift122	81896	NM_031177	1	1	1	3
mmu-miR-1187	MIMAT0005837	Ndst3	83398	NM_031186	1	1	1	3
mmu-miR-1187	MIMAT0005837	Plekha2	83436	NM_031257	1	1	1	3
mmu-miR-1187	MIMAT0005837	Chrdl1	83453	NM_001114385	1	1	1	3
mmu-miR-1187	MIMAT0005837	Chrdl1	83453	NM_031258	1	1	1	3
mmu-miR-1187	MIMAT0005837	Usp26	83563	NM_031388	1	1	1	3
mmu-miR-1187	MIMAT0005837	Tas1r3	83771	NM_031872	1	1	1	3
mmu-miR-1187	MIMAT0005837	Slmap	83997	NM_032008	1	1	1	3
mmu-miR-1187	MIMAT0005837	Plvap	84094	NM_032398	1	1	1	3
mmu-miR-1187	MIMAT0005837	Fam126a	84652	NM_053090	1	1	1	3
mmu-miR-1187	MIMAT0005837	Snurf	84704	NM_033174	1	1	1	3
mmu-miR-1187	MIMAT0005837	Cml2	93673	NM_053096	1	1	1	3
mmu-miR-1187	MIMAT0005837	Lztfl1	93730	NM_033322	1	1	1	3
mmu-miR-1187	MIMAT0005837	Mpv17l	93734	NM_033564	1	1	1	3
mmu-miR-1187	MIMAT0005837	Nipa2	93790	NM_001256133	1	1	1	3
mmu-miR-1187	MIMAT0005837	Nipa2	93790	NM_001256132	1	1	1	3
mmu-miR-1187	MIMAT0005837	Nipa2	93790	NM_001256131	1	1	1	3
mmu-miR-1187	MIMAT0005837	Nipa2	93790	NM_001256130	1	1	1	3
mmu-miR-1187	MIMAT0005837	Nipa2	93790	NM_023647	1	1	1	3
mmu-miR-1187	MIMAT0005837	Peli2	93834	NM_033602	1	1	1	3
mmu-miR-1187	MIMAT0005837	Dach2	93837	NM_001142570	1	1	1	3
mmu-miR-1187	MIMAT0005837	Pcdhb19	93890	NM_053144	1	1	1	3
mmu-miR-1187	MIMAT0005837	Nkd1	93960	NM_001163660	1	1	1	3
mmu-miR-1187	MIMAT0005837	Nkd1	93960	NM_027280	1	1	1	3
mmu-miR-1187	MIMAT0005837	B3galt5	93961	NM_033149	1	1	1	3
mmu-miR-1187	MIMAT0005837	B3galt5	93961	NM_001122993	1	1	1	3
mmu-miR-1187	MIMAT0005837	Bcl2l13	94044	NM_153516	1	1	1	3
mmu-miR-1187	MIMAT0005837	Cecr6	94047	NM_033567	1	1	1	3
mmu-miR-1187	MIMAT0005837	Clec2h	94071	NM_053165	1	1	1	3
mmu-miR-1187	MIMAT0005837	Trim9	94090	NM_001110203	1	1	1	3
mmu-miR-1187	MIMAT0005837	Trim33	94093	NM_001079830	1	1	1	3
mmu-miR-1187	MIMAT0005837	Trim33	94093	NM_053170	1	1	1	3
mmu-miR-1187	MIMAT0005837	Csmd1	94109	NM_053171	1	1	1	3
mmu-miR-1187	MIMAT0005837	Med15	94112	NM_001040683	1	1	1	3
mmu-miR-1187	MIMAT0005837	Med15	94112	NM_033609	1	1	1	3
mmu-miR-1187	MIMAT0005837	Pdxdc1	94184	NM_053181	1	1	1	3
mmu-miR-1187	MIMAT0005837	Adarb2	94191	NM_052977	1	1	1	3
mmu-miR-1187	MIMAT0005837	Col4a6	94216	NM_053185	1	1	1	3
mmu-miR-1187	MIMAT0005837	Dgcr8	94223	NM_033324	1	1	1	3
mmu-miR-1187	MIMAT0005837	Pi15	94227	NM_053191	1	1	1	3
mmu-miR-1187	MIMAT0005837	Slc24a3	94249	NM_053195	1	1	1	3
mmu-miR-1187	MIMAT0005837	Hecw1	94253	NM_001081348	1	1	1	3
mmu-miR-1187	MIMAT0005837	Sfxn2	94279	NM_053196	1	1	1	3
mmu-miR-1187	MIMAT0005837	Susd4	96935	NM_144796	1	1	1	3
mmu-miR-1187	MIMAT0005837	Naa11	97243	NM_001033191	1	1	1	3
mmu-miR-1187	MIMAT0005837	Mtmr14	97287	NM_026849	1	1	1	3
mmu-miR-1187	MIMAT0005837	B3gnt9	97440	NM_178879	1	1	1	3
mmu-miR-1187	MIMAT0005837	B3galnt2	97884	NM_178640	1	1	1	3
mmu-miR-1187	MIMAT0005837	Nol12	97961	NM_133800	1	1	1	3
mmu-miR-1187	MIMAT0005837	Deptor	97998	NM_145470	1	1	1	3
mmu-miR-1187	MIMAT0005837	Deptor	97998	NM_001037937	1	1	1	3
mmu-miR-1187	MIMAT0005837	D630023F18Rik	98303	NM_175293	1	1	1	3
mmu-miR-1187	MIMAT0005837	Lbr	98386	NM_133815	1	1	1	3
mmu-miR-1187	MIMAT0005837	Slc41a1	98396	NM_173865	1	1	1	3
mmu-miR-1187	MIMAT0005837	Cnih4	98417	NM_030131	1	1	1	3
mmu-miR-1187	MIMAT0005837	Mfsd6	98682	NM_133829	1	1	1	3
mmu-miR-1187	MIMAT0005837	Rabif	98710	NM_145510	1	1	1	3
mmu-miR-1187	MIMAT0005837	Ubac1	98766	NM_133835	1	1	1	3
mmu-miR-1187	MIMAT0005837	Fibcd1	98970	NM_178887	1	1	1	3
mmu-miR-1187	MIMAT0005837	Qser1	99003	NM_001123327	1	1	1	3
mmu-miR-1187	MIMAT0005837	Stard7	99138	NM_139308	1	1	1	3
mmu-miR-1187	MIMAT0005837	Commd7	99311	NM_133850	1	1	1	3
mmu-miR-1187	MIMAT0005837	Commd7	99311	NM_001195390	1	1	1	3
mmu-miR-1187	MIMAT0005837	Ankrd50	99696	NM_001167883	1	1	1	3
mmu-miR-1187	MIMAT0005837	Tmem56	99887	NM_178936	1	1	1	3
mmu-miR-1187	MIMAT0005837	Lrrc19	100061	NM_175305	1	1	1	3
mmu-miR-1187	MIMAT0005837	Camta1	100072	NM_001081557	1	1	1	3
mmu-miR-1187	MIMAT0005837	Pafah2	100163	NM_133880	1	1	1	3
mmu-miR-1187	MIMAT0005837	Osbpl9	100273	NM_001134791	1	1	1	3
mmu-miR-1187	MIMAT0005837	Osbpl9	100273	NM_173350	1	1	1	3
mmu-miR-1187	MIMAT0005837	Osbpl9	100273	NM_133885	1	1	1	3
mmu-miR-1187	MIMAT0005837	Zfp518b	100515	NM_001177902	1	1	1	3
mmu-miR-1187	MIMAT0005837	Zfp518b	100515	NM_001081144	1	1	1	3
mmu-miR-1187	MIMAT0005837	Spon2	100689	NM_133903	1	1	1	3
mmu-miR-1187	MIMAT0005837	Ugt2b34	100727	NM_153598	1	1	1	3
mmu-miR-1187	MIMAT0005837	Pot1a	101185	NM_133931	1	1	1	3
mmu-miR-1187	MIMAT0005837	Parp11	101187	NM_181402	1	1	1	3
mmu-miR-1187	MIMAT0005837	Slco2b1	101488	NM_175316	1	1	1	3
mmu-miR-1187	MIMAT0005837	Slco2b1	101488	NM_001252531	1	1	1	3
mmu-miR-1187	MIMAT0005837	Slco2b1	101488	NM_001252530	1	1	1	3
mmu-miR-1187	MIMAT0005837	Ric8	101489	NM_053194	1	1	1	3
mmu-miR-1187	MIMAT0005837	Mob2	101513	NM_028308	1	1	1	3
mmu-miR-1187	MIMAT0005837	Zfp575	101544	NM_001033205	1	1	1	3
mmu-miR-1187	MIMAT0005837	Ccp110	101565	NM_182995	1	1	1	3
mmu-miR-1187	MIMAT0005837	AI467606	101602	NM_178901	1	1	1	3
mmu-miR-1187	MIMAT0005837	Ano1	101772	NM_001242349	1	1	1	3
mmu-miR-1187	MIMAT0005837	Ano1	101772	NM_178642	1	1	1	3
mmu-miR-1187	MIMAT0005837	Exoc8	102058	NM_198103	1	1	1	3
mmu-miR-1187	MIMAT0005837	Phkb	102093	NM_199446	1	1	1	3
mmu-miR-1187	MIMAT0005837	Dcun1d2	102323	NM_001042650	1	1	1	3
mmu-miR-1187	MIMAT0005837	Dcun1d2	102323	NM_001042651	1	1	1	3
mmu-miR-1187	MIMAT0005837	Dcun1d2	102323	NM_001042649	1	1	1	3
mmu-miR-1187	MIMAT0005837	Dcun1d2	102323	NM_001024504	1	1	1	3
mmu-miR-1187	MIMAT0005837	Cog4	102339	NM_133973	1	1	1	3
mmu-miR-1187	MIMAT0005837	D330045A20Rik	102871	NM_175326	1	1	1	3
mmu-miR-1187	MIMAT0005837	2016-09-10	103080	NM_001024911	1	1	1	3
mmu-miR-1187	MIMAT0005837	Fig4	103199	NM_133999	1	1	1	3
mmu-miR-1187	MIMAT0005837	Zfr2	103406	NM_001034895	1	1	1	3
mmu-miR-1187	MIMAT0005837	Mbtd1	103537	NM_134012	1	1	1	3
mmu-miR-1187	MIMAT0005837	Sec14l4	103655	NM_146013	1	1	1	3
mmu-miR-1187	MIMAT0005837	Maml1	103806	NM_175334	1	1	1	3
mmu-miR-1187	MIMAT0005837	Nt5m	103850	NM_134029	1	1	1	3
mmu-miR-1187	MIMAT0005837	Plin1	103968	NM_001113471	1	1	1	3
mmu-miR-1187	MIMAT0005837	Plin1	103968	NM_175640	1	1	1	3
mmu-miR-1187	MIMAT0005837	Wdr7	104082	NM_001014981	1	1	1	3
mmu-miR-1187	MIMAT0005837	Etv5	104156	NM_023794	1	1	1	3
mmu-miR-1187	MIMAT0005837	Gldc	104174	NM_138595	1	1	1	3
mmu-miR-1187	MIMAT0005837	Cabin1	104248	NM_172549	1	1	1	3
mmu-miR-1187	MIMAT0005837	Barhl2	104382	NM_001005477	1	1	1	3
[truncated: 55,815 more rows]

## Sheet: gene deduplication
		Gene
	1	Abca1
	2	Abca2
	3	Abcb7
	4	Abl2
	5	Asic2
	6	Asic1
	7	Acp2
	8	Chrna1
	9	Chrna4
	10	Acta2
	11	Adcyap1r1
	12	Add2
	13	Adh7
	14	Adora3
	15	Adra1b
	16	Aebp2
	17	Angpt2
	18	Agtr1a
	19	Agtr2
	20	Agtrap
	21	Akap2
	22	Akt1
	23	Aldh1a1
	24	Alx4
	25	Aoc3
	26	Ap1g1
	27	Ap3s2
	28	Xiap
	29	Api5
	30	Aplp2
	31	Rhod
	32	Arhgdib
	33	Arnt
	34	Art1
	35	Astn1
	36	Zfhx3
	37	Atm
	38	Neurod4
	39	Neurog2
	40	Atp7a
	41	Atp10a
	42	Slc7a1
	43	Slc7a2
	44	Atrn
	45	Pcdh15
	46	Bach2
	47	Bard1
	48	Bcat1
	49	Bche
	50	Bcl2
	51	Prdm1
	52	Bmi1
	53	Bmp7
	54	Bmpr2
	55	Bnc1
	56	Smyd1
	57	Bpgm
	58	Zfp36l1
	59	Btrc
	60	C3ar1
	61	Cab39
	62	Cacna1e
	63	Cacnb3
	64	Cacnb4
	65	Calcr
	66	Calm1
	67	Camk2a
	68	Camk4
	69	Capn3
	70	Cat
	71	Casp12
	72	Casp6
	73	Casp8
	74	Runx1
	75	Cbl
	76	Rb1cc1
	77	Cck
	78	Cckar
	79	Ccnd2
	80	Cd28
	81	Cd33
	82	Cd36
	83	Entpd1
	84	Cd247
	85	Cd4
	86	Cd53
	87	Cd81
	88	Arhgap31
	89	Cdh5
	90	Cdk5r1
	91	Cdk7
	92	Cdkn1c
	93	Cer1
	94	Chml
	95	Chrm1
	96	Chrm4
	97	Chuk
	98	Vsx2
	99	Tpp1
	100	Cln3
	101	Ccr9
	102	Ccr3
	103	Ccr4
	104	Ccr7
	105	Cnga2
	106	Cnn2
	107	Col10a1
	108	Col19a1
	109	Col6a1
	110	Col9a1
	111	Cplx2
	112	Cradd
	113	Crcp
	114	Crhbp
	115	Crhr2
	116	Crk
	117	Crkl
	118	Csnk2a1
	119	Ncan
	120	Ctsc
	121	Ctsd
	122	Cxadr
	123	Cyb561
	124	Cycs
	125	Cyp1b1
	126	Cyp2c38
	127	Cyp51
	128	Cyp7a1
	129	Dab1
	130	Dad1
	131	Dazl
	132	Dclk1
	133	Dhh
	134	Dio2
	135	Dkk1
	136	Dlg4
	137	Dlk1
	138	Dlx4
	139	Dmwd
	140	Dmd
	141	Dmp1
	142	Dnajc1
	143	Dnmt3a
	144	Dpep1
	145	Dpp4
	146	Drp2
	147	Dsg1a
	148	Dvl1
	149	Eda
	150	S1pr3
	151	Edn3
	152	Ednrb
	153	Eef2k
	154	Efna4
	155	Efnb2
	156	Egfr
	157	Eif1a
	158	Eif2s1
	159	Eif4e
	160	Ell
	161	Eln
	162	Emx2
	163	Epas1
	164	Epha5
	165	Eps15l1
	166	Fgd6
	167	Celf2
	168	Etv6
	169	Eya4
	170	F10
	171	F2rl3
	172	Fadd
	173	Fap
	174	Fasn
	175	Fech
	176	Fgf12
	177	Fgf14
	178	Fgf3
	179	Fgf6
	180	Flot2
	181	Flt4
	182	Fmr1
	183	Fosl2
	184	Fstl1
	185	Fut2
	186	Fut9
	187	Fzd3
	188	Gab1
	189	Gabrb2
	190	Gabrb3
	191	Gabrg1
	192	Slc6a13
	193	B4galnt2
	194	Gas7
	195	Gcnt2
	196	Gda
	197	Gdf3
	198	Gfpt1
	199	Ggps1
	200	Ghr
	201	Gjd2
	202	Ostm1
	203	Glrb
	204	Gnal
	205	Gnaq
	206	Gnb1
	207	Gnb4
	208	Gng2
	209	Gng4
	210	Gpm6b
	211	Gpr37
	212	Gpr44
	213	Gria2
	214	Gria4
	215	Grik2
	216	Grik3
	217	Nr3c1
	218	Grm1
	219	Gstt1
	220	Gucy2e
	221	H13
	222	H2-Eb1
	223	Mr1
	224	H60a
	225	Has2
	226	Hdac5
	227	Hes2
	228	Hfe
	229	Foxn1
	230	Foxf1
	231	Foxg1
	232	Hipk3
	233	Hmgcs2
	234	Hmga2
	235	Hoxb4
	236	Hoxd11
	237	Hoxd3
	238	Hpd
	239	Hrh1
	240	Prmt2
	241	Hsd11b2
	242	Hsd17b7
	243	Trmt2a
	244	Htr4
	245	Htr5a
	246	Elavl1
	247	Elavl3
	248	Elavl4
	249	Hus1
	250	Iapp
	251	Idua
	252	Ifit1
	253	Ifit2
	254	Igf1r
	255	Igf2
	256	Igf2r
	257	Il10rb
	258	Il18
	259	Il18rap
	260	Il1rap
	261	Il18r1
	262	Il5ra
	263	Il6st
	264	Il7r
	265	Il9r
	266	Impact
	267	Inhbb
	268	Cep250
	269	Irs4
	270	Irx1
	271	Itga4
	272	Itgam
	273	Itgb1bp1
	274	Itgb3
	275	Itgb6
	276	Itsn1
	277	Ush1g
	278	Kcna2
	279	Kcna6
	280	Kcnb1
	281	Kcne1
	282	Kcnh1
	283	Kcnj15
	284	Kcnj16
	285	Kcnmb1
	286	Kcnq2
	287	Kif11
	288	Kif1a
	289	Kif1b
	290	Kif21a
	291	Kif3a
	292	Kif3c
	293	Kif5a
	294	Kl
	295	Klf1
	296	Klf12
	297	Kpna1
	298	Kpna3
	299	Kras
	300	Hivep3
	301	Mafb
	302	Krt6b
	303	Lad1
	304	Dsg4
	305	Lama3
	306	Lamp2
	307	Laptm5
	308	Lasp1
	309	Lats1
	310	Lck
	311	Ldb2
	312	Ldlr
	313	Lep
	314	Lhx9
	315	Lifr
	316	Lmnb2
	317	Ltbp2
	318	Ly6c1
	319	Ly6e
	320	Ly6f
	321	Il1rl1
	322	Ncr1
	323	Ly96
	324	Smad2
	325	Smad4
	326	Maf
	327	Mafk
	328	Man2a1
	329	Man2b1
	330	Mbp
	331	Mgrn1
	332	Mdm2
	333	Mef2a
	334	Fyco1
	335	Meox1
	336	Mfge8
	337	Cxcl9
	338	Mmp12
	339	Mmp15
	340	Foxk1
	341	Mnt
	342	Mobp
	343	Clec4d
	344	Mrvi1
	345	Grpel1
	346	Grpel2
	347	Mtf2
	348	Mtl5
	349	Myd88
	350	Nab1
	351	Nab2
	352	Naip6
	353	Napb
	354	Ncam1
	355	Ncam2
	356	Nck2
	357	Ncoa2
	358	Ndp
	359	Nedd4
	360	Nek2
	361	Neu1
	362	Nf1
	363	Nfatc1
	364	Nfatc2
	365	Nfatc2ip
	366	Nfatc3
	367	Nfia
	368	Nfic
	369	Nqo1
	370	Nnat
	371	Notch2
	372	Ctnnd2
	373	Nr1i2
	374	Nras
	375	Nrp2
	376	Musk
	377	Ntrk2
	378	Nxph1
	379	Oit3
	380	Sigmar1
	381	Orc2
	382	Otx1
	383	Oxtr
	384	P2rx7
	385	Pafah1b1
	386	Cntn3
	387	Pappa
	388	Pbx1
	389	Kat2b
	390	Pcdh8
	391	Pcsk2
	392	Pcsk5
	393	Pdcd1
	394	Pdcd6
	395	Pde1c
	396	Padi2
	397	Enpp2
	398	Peg3
	399	Pex7
	400	Pfkfb2
	401	Pfn1
	402	Cdk14
	403	Pgk2
	404	Abcb1a
	405	Phex
	406	Phf2
	407	Prkcb
	408	Prkcd
	409	Pla2r1
	410	Plaa
	411	Plcb1
	412	Lcp1
	413	Plxna1
	414	Cnot7
	415	Pou2af1
	416	Pou4f2
	417	Ppara
	418	Ppfibp2
	419	Sypl
	420	Ppp1cb
	421	Ppp2r3d
	422	Ppp3cb
	423	Inpp5k
	424	Prim2
	425	Prkdc
	426	Prkg2
	427	Eif2ak2
	428	Prkx
	429	Prlr
	430	St14
	431	Tmprss15
	432	Cyth1
	433	Psma3
	434	Bpifa2
	435	Pstpip2
	436	Pten
	437	Ptgdr
	438	Ptgfr
	439	Ptpre
	440	Ptprj
	441	Ptprk
	442	Ptprn2
	443	Ptpro
	444	Purb
	445	Abcd3
	446	Rab12
	447	Rab18
	448	Rab33b
	449	Rad23b
	450	Rad51d
	451	Rad52
	452	Rag2
	453	Rasa3
	454	Rasgrf2
	455	Rbpms
	456	Rfc1
	457	Ret
	458	Rfx3
	459	Ralgds
	460	Rgl2
	461	Rgs4
	462	Rgs5
	463	Rgs9
	464	Rit1
	465	Rock2
	466	Slc22a8
	467	Rorc
	468	Rp1
	469	Rph3a
	470	Polr1c
	471	Polr2c
	472	Rrh
	473	Rrm2
	474	Uimc1
	475	Ncor1
	476	S100b
	477	Atxn1
	478	Scd1
	479	Scd2
	480	Scn8a
	481	Scn9a
	482	Cxcl12
	483	Sdf4
	484	Sema3a
	485	Sema4f
	486	Sema5a
	487	Sema6a
	488	Foxp3
	489	Shh
	490	Cyfip1
	491	Siah1b
	492	Siah2
	493	St3gal2
	494	St8sia1
	495	St8sia4
	496	Six4
	497	Six6
	498	Slc16a2
	499	Slc34a1
	500	Slc1a2
	501	Slc25a17
	502	Slc2a3
	503	Slc8a1
	504	Smarca4
	505	Smarcb1
	506	Smarcc1
	507	Kdm5d
	508	Sstr1
	509	Snapin
	510	Snap23
	511	Snrpn
	512	Sod2
	513	Sox13
	514	Sox5
	515	Sox6
	516	Sparc
	517	Serpinb8
	518	Serpinb9d
	519	Spn
	520	Sptbn1
	521	Strbp
	522	Spr
	523	Sptlc2
	524	Trove2
	525	Star
	526	Stat6
	527	Stk16
	528	Stxbp4
	529	Sucla2
	530	Suclg2
	531	Abcc9
	532	Swap70
	533	Syn2
	534	Sdc3
	535	Syp
	536	Tacr1
	537	Tacr2
	538	Tacr3
	539	Taf1a
	540	Tapbp
	541	Slc6a6
	542	Cntn2
	543	Tbrg4
	544	Tbx4
	545	Tbxa2r
	546	Hnf1a
	547	Zfp354a
	548	Tfap2b
	549	Tcp1
	550	Tcte1
	551	Tcte2
	552	Tead1
	553	Tead3
	554	Tectb
	555	Tek
	556	Tex2
	557	Zfand3
	558	Ppp2r5d
	559	Tex9
	560	Tgfa
	561	Tgfbi
	562	Tiam1
	563	Timp3
	564	Tjp1
	565	Tle1
	566	Tlx1
	567	Tnfrsf1b
	568	Tpd52
	569	Tph1
	570	Traf3
	571	Traf6
	572	Trp63
	573	Ttn
	574	Tub
	575	Tulp3
	576	Tyrp1
	577	Zrsr2
	578	Uba1
	579	Usp12
	580	Ubr1
	581	Ugcg
	582	Umps
	583	Unc5c
	584	Utrn
	585	Slc45a2
	586	Vdr
	587	Vegfa
	588	Vil1
	589	Wisp1
	590	Wiz
	591	Wnt4
	592	Xdh
	593	Xirp1
	594	Xk
	595	Xlr3a
	596	Xlr3c
	597	Atrx
	598	Slc6a18
	599	Zfp105
	600	Zfp11
	601	Zfand5
	602	Zfp239
	603	Zfp26
	604	Zfp27
	605	Zfp39
	606	Zfp46
	607	Zbtb7b
	608	Zfp92
	609	Zhx1
	610	Zic2
	611	Zim1
	612	Slc30a4
	613	Adam23
	614	Aplnr
	615	Akt3
	616	Klf6
	617	Def8
	618	Fyb
	619	Gmcl1
	620	Gpc6
	621	Grem2
	622	Gtf2h2
	623	Hs2st1
	624	Lamc3
	625	Nt5e
	626	Oas1g
	627	Papss1
	628	Papss2
	629	Pde10a
	630	Rgs7
	631	Grk1
	632	Rnasel
	633	42616
	634	Sgcb
	635	Slco2a1
	636	Spry4
	637	Tlk2
	638	Zeb2
	639	Angptl2
	640	Ceacam2
	641	Clcn7
	642	Rfwd2
	643	Esrrg
	644	Map2k7
	645	Map3k2
	646	Mapk1
	647	Mapk10
	648	Mapk8
	649	Nubp2
	650	Psg18
	651	Pclo
	652	B3galt1
	653	Clec4a2
	654	Cln8
	655	Ppp2r5e
	656	Mprip
	657	Polr3e
	658	Serinc3
	659	Ermap
	660	Etv3
	661	Rps3
	662	Fkbp9
	663	Srp9
	664	Zfp275
	665	Syn3
	666	Nrk
	667	Mixl1
	668	Slamf1
	669	Tceb3
	670	Ddx24
	671	Nufip1
	672	Tbl2
	673	Sh2d2a
	674	Slc25a10
	675	Yme1l1
	676	Npas3
	677	Pign
	678	Mrpl15
	679	Mrpl17
	680	Spg21
	681	Cherp
	682	Prpf19
	683	Fam104a
	684	Vps25
	685	D10Wsu102e
	686	Reep3
	687	Slco1a1
	688	Mga
	689	Sult4a1
	690	Pde7b
	691	Cabp5
	692	Hdgfrp3
	693	Scd3
	694	Fbxw2
	695	Mmp20
	696	Slc22a4
	697	Fbxl12
	698	Tor3a
	699	Usp25
	700	Hnf4g
	701	Pik3cg
	702	Mfap5
	703	Sirt6
	704	Fbxl17
	705	Rgs1
	706	Rgs3
	707	Dkk3
	708	Ppap2c
	709	Hs6st1
	710	Acsl4
	711	Klf13
	712	Gne
	713	Tmod3
	714	Tmod2
	715	Scly
	716	Olig2
	717	Grb14
	718	Myadm
	719	Il27ra
	720	Mpp2
	721	Srpx
	722	Ramp1
	723	Tmem141
	724	Rnf24
	725	Tmem38b
	726	Kcnk6
	727	Rragd
	728	Rbm34
	729	Reep1
	730	Cdca8
	731	Vps37a
	732	Gpr123
	733	Zfp644
	734	Ctdsp2
	735	Sgta
	736	Ncald
	737	Suz12
	738	Esyt2
	739	Setd3
	740	Anapc16
	741	Sgsm1
	742	Lair1
	743	Cdipt
	744	Rgs7bp
	745	Pdlim3
	746	Ube2k
	747	Pgrmc1
	748	Vamp4
	749	Chst3
	750	Txnl1
	751	Vti1a
	752	Fut8
	753	Vamp5
	754	Gria3
	755	Pkd2l2
	756	Naip7
	757	Slc5a3
	758	Nudt5
	759	Rcan3
	760	Lpar2
	761	Diap2
	762	Uevld
	763	Irf3
	764	Egfl6
	765	Copg2
	766	Snx3
	767	Zfp316
	768	Gnpnat1
	769	Ncapg
	770	Irgm2
	771	Slc4a4
	772	Fmn2
	773	Barhl1
	774	Nfat5
	775	Asah2
	776	Tbc1d8
	777	Pde3a
	778	Extl3
	779	Atp8b2
	780	Gpr97
	781	Plxnc1
	782	Cadm1
	783	Ctps2
	784	Slc13a1
	785	Slc1a4
	786	Paxip1
	787	Smad9
	788	Uso1
	789	Lgals12
	790	Grasp
	791	Olfm1
	792	Plek
	793	Stx1b
	794	Patz1
	795	Mrpl19
	796	Higd1a
	797	Pitpnb
	798	Zfp113
	799	Acpp
	800	Hsd17b12
	801	Net1
	802	Gltp
	803	B4galt6
	804	Shoc2
	805	Syncrip
	806	Trip4
	807	Nudt3
	808	Cbln3
	809	Adar
	810	Dpt
	811	Actr10
	812	Clptm1
	813	Kcnip3
	814	Vapb
	815	Gosr2
	816	Elf4
	817	42619
	818	Rgs17
	819	Pex3
	820	Habp4
	821	Clec4e
	822	Gsk3b
	823	Crtap
	824	Gpr132
	825	Akap10
	826	Rabgef1
	827	Sh3bgrl
	828	Alg2
	829	Mocs1
	830	Cacna2d2
	831	Gmeb1
	832	Dkk2
	833	Slc37a2
	834	Lmbr1
	835	Tbx20
	836	Zfp276
	837	Tob2
	838	Retn
	839	Cxcl14
	840	Slc25a20
	841	Wdr46
	842	Jmy
	843	Wdr12
	844	Cd200r1
	845	Il17re
	846	Sertad2
	847	Prokr1
	848	Pard6b
	849	Stk4
	850	Pvrl1
	851	Nudt11
	852	Slc35b4
	853	Chst11
	854	Crbn
	855	Trpm7
	856	Rnase4
	857	Smpd3
	858	Arhgap23
	859	Pvrl3
	860	Usp14
	861	Mkks
	862	Ppp2r3c
	863	Slc4a8
	864	Stk25
	865	Mrps30
	866	Pcbp3
	867	Nek7
	868	Myg1
	869	Fign
	870	Nrip2
	871	Cldn15
	872	Il21
	873	Cd274
	874	Syne1
	875	Smoc1
	876	Clstn2
	877	Stk32b
	878	Gprc5b
	879	Svs3a
	880	Ms4a4c
	881	Polr1e
	882	Ireb2
	883	Nisch
	884	Fgf23
	885	Mrps25
	886	Scube1
	887	Suv39h2
	888	Pes1
	889	Dap3
	890	Bean1
	891	Xpo7
	892	Twsg1
	893	Zak
	894	Ppih
	895	Fbxo36
	896	Chchd5
	897	Med11
	898	1110059E24Rik
	899	Camk2n1
	900	Lyrm9
	901	Tmem177
	902	Blzf1
	903	Knop1
	904	Ccdc82
	905	Aptx
	906	Cnpy4
	907	Ska1
	908	Slc30a7
	909	Pgpep1
	910	2810004N23Rik
	911	Ntmt1
	912	Dph6
	913	Sike1
	914	Lix1
	915	Srp72
	916	Tmed7
	917	Tab3
	918	Kcng4
	919	Rnf220
	920	4933411K20Rik
	921	Atg10
	922	9030624G23Rik
	923	Ppcdc
	924	Smim7
	925	Pnpla2
	926	Tcf25
	927	Slc16a9
	928	Dnajc10
	929	Clec14a
	930	Hmg20a
	931	Serbp1
	932	Lman2
	933	Eif4e3
	934	Proz
	935	Tmem206
	936	Swsap1
	937	Ssbp2
	938	Zfp830
	939	Med28
	940	Ttc23
	941	2610002M06Rik
	942	Rbm25
	943	Ddx17
	944	Oxct1
	945	Nkap
	946	Mon2
	947	Ceacam14
	948	Timm21
	949	Dynlt3
	950	Lrrc40
	951	Rnaseh2b
	952	Smarca2
	953	2610301B20Rik
	954	Arl8b
	955	Yipf5
	956	Lsm1
	957	Gatad1
	958	Tmem19
	959	Peli1
	960	Cap2
	961	2900011O08Rik
	962	Eri1
	963	Ccdc137
	964	Rab3c
	965	Ceacam12
	966	Stk35
	967	Dedd2
	968	Mfn1
	969	Mtpap
	970	Klhl13
	971	Poc5
	972	Entpd4
	973	Mtfr1
	974	Slc47a1
	975	Ero1lb
	976	Calcoco1
	977	Tmem167b
	978	Kcnv1
	979	Saysd1
	980	Atg12
	981	Pigm
	982	Mgat4c
	983	Loxl4
	984	Lrrc18
	985	Lrp2bp
	986	Samd8
	987	Ftmt
	988	4930523C07Rik
	989	Rnf149
	990	Kirrel3
	991	Dnajc19
	992	Itgb3bp
	993	Slc48a1
	994	Slc38a2
	995	Rtp4
	996	Vwa5a
	997	Ilf2
	998	Plxnd1
	999	Zmym4
	1000	Rgs8
	1001	Sec14l2
	1002	Derl1
	1003	Sncaip
	1004	Rbm18
	1005	Ufm1
	1006	Rnmt
	1007	Fbxo28
	1008	Tomm20
	1009	Setd8
	1010	Pold3
	1011	Nacc2
	1012	Srsf6
	1013	Bambi
	1014	Mid1ip1
	1015	Pdzd2
	1016	Sdccag3
	1017	Cmtm3
	1018	Fam133b
	1019	Ndnf
	1020	Coa4
	1021	Efcab2
	1022	Trmt12
	1023	Slc25a22
	1024	Fam114a1
	1025	Steap3
	1026	Ndufaf4
	1027	Tspan11
	1028	Micu2
	1029	Wipf2
	1030	Gpr155
	1031	Ecscr
	1032	Sgol2
	1033	Nufip2
	1034	Ccdc167
	1035	Nadk2
	1036	Fndc1
	1037	Fam198b
	1038	Kansl1l
	1039	Rabl2
	1040	Lrrc16a
	1041	Smek1
	1042	Rreb1
	1043	Gucd1
	1044	Elovl5
	1045	Lrrn4cl
	1046	Rnf122
	1047	Tmco1
	1048	Cdan1
	1049	Zfp580
	1050	Zdhhc3
	1051	1810013L24Rik
	1052	Vps26b
	1053	Vstm5
	1054	Cd209b
	1055	Cnppd1
	1056	Selt
	1057	Zfp746
	1058	Zfp397
	1059	Rhobtb1
	1060	1700012B07Rik
	1061	Necab1
	1062	Slc38a4
	1063	Wdfy1
	1064	Krtap4-13
	1065	Ttc9
	1066	Arhgef12
	1067	Dapk1
	1068	Pof1b
	1069	Ipmk
	1070	Rnaseh2a
	1071	Smyd3
	1072	Slc39a11
	1073	Fyttd1
	1074	Rab43
	1075	Ttc39b
	1076	Dnah17
	1077	Zfp715
	1078	Prpf4
	1079	Degs2
	1080	Nol7
	1081	Sash1
	1082	Mllt3
	1083	Dpf3
	1084	Abhd17c
	1085	Bhlhb9
	1086	Afap1
	1087	Tbc1d13
	1088	Plscr3
	1089	Ndufab1
	1090	Reep6
	1091	Ica1l
	1092	Cox10
	1093	Polr3f
	1094	Polr3b
	1095	Rufy2
	1096	Rprd1b
	1097	Slc35d2
	1098	Bbx
	1099	Tln2
	1100	Wars2
	1101	Cpne3
	1102	Cpm
	1103	Zc3h11a
	1104	5730455P16Rik
	1105	Fam189a1
	1106	Tmem144
	1107	Fam175a
	1108	Nipal1
	1109	Hars2
	1110	Ankib1
	1111	Pwwp2a
	1112	Clec2g
	1113	Trak2
	1114	Ccdc93
	1115	P2ry12
	1116	Dmrtc1a
	1117	Ttll7
	1118	Phf6
	1119	Hexim2
	1120	Zfp597
	1121	Stox2
	1122	42625
	1123	Uvssa
	1124	Mro
	1125	Slc29a3
	1126	Arhgap26
	1127	Mfap3l
	1128	5430419D17Rik
	1129	Wrb
	1130	Bcor
	1131	Zfp935
	1132	Fbxo9
	1133	Arhgap42
	1134	Afmid
	1135	Pogk
	1136	Senp8
	1137	Ceacam20
	1138	4930422G04Rik
	1139	4930506M07Rik
	1140	Tmem248
	1141	Slc46a3
	1142	Smug1
	1143	Bbs10
	1144	Plbd2
	1145	Pitpnc1
	1146	Rnf180
	1147	Lancl2
	1148	Fbxo30
	1149	Krt33a
	1150	Tmem106b
	1151	Cand1
	1152	Bdh1
	1153	Tmem79
	1154	Antxr2
	1155	Tmem123
	1156	Zswim1
	1157	Ddx54
	1158	Urgcp
	1159	Tnfrsf13c
	1160	Zbed3
	1161	Ccdc71l
	1162	Trub1
	1163	2610044O15Rik8
	1164	Slc37a3
	1165	Wdfy3
	1166	Tdrp
	1167	Zfp157
	1168	Tmem163
	1169	Fbxl2
	1170	Dbndd1
	1171	2510009E07Rik
	1172	Scaf11
	1173	Supt7l
	1174	1600014C10Rik
	1175	Lrrc8e
	1176	Ccpg1
	1177	Nkd2
	1178	1810041L15Rik
	1179	Tmem175
	1180	Prr5l
	1181	Taf4b
	1182	Rps6kb1
	1183	Mvb12b
	1184	Shisa9
	1185	Car10
	1186	Zfp655
	1187	Mex3a
	1188	Ccdc12
	1189	Ints8
	1190	Zfp444
	1191	Dnajc6
	1192	Zfp248
	1193	Cdc42se2
	1194	Veph1
	1195	Pard3b
	1196	Pot1b
	1197	Prdm4
	1198	Mblac2
	1199	Ccdc176
	1200	Spock3
	1201	42430
	1202	Hepacam
	1203	Lrrc47
	1204	Tppp
	1205	Appl1
	1206	Insig2
	1207	Sgip1
	1208	Slc22a23
	1209	Tgfbrap1
	1210	Fezf1
	1211	Xpot
	1212	Sppl2b
	1213	Setd7
	1214	1700034J05Rik
	1215	Nme8
	1216	Samt3
	1217	Speer4b
	1218	1700094D03Rik
	1219	Ppp2r1b
	1220	Cst6
	1221	Gadl1
	1222	Thap1
	1223	Zdbf2
	1224	Tmem202
	1225	Psmb11
	1226	Ift57
	1227	Hapln2
	1228	Fam151b
	1229	Herc3
	1230	Psd2
	1231	Dnm1l
	1232	Phf19
	1233	Rd3
	1234	Nphp3
	1235	4921501E09Rik
	1236	Steap2
	1237	Serpina3a
	1238	0610012H03Rik
	1239	Pop7
	1240	Arpp21
	1241	Nuak2
	1242	Ehhadh
	1243	Cluh
	1244	Unkl
	1245	Acbd5
	1246	Tmem38a
	1247	Katnb1
	1248	P2ry13
	1249	Cep97
	1250	Fblim1
	1251	Paqr8
	1252	1700016K19Rik
	1253	Slx4ip
	1254	Atg7
	1255	Ctbs
	1256	Lrrc2
	1257	Armc1
	1258	1700080O16Rik
	1259	Kcmf1
	1260	Rnf145
	1261	Hnrnpr
	1262	Xrcc3
	1263	Slc6a19
	1264	Zfp84
	1265	Cep57
	1266	Hsf2bp
	1267	Map10
	1268	Sohlh2
	1269	Sgms2
	1270	Pank2
	1271	Lrrc15
	1272	Tnks2
	1273	Mgme1
	1274	Pck2
	1275	Nipal3
	1276	Nkx6-3
	1277	Pomk
	1278	Ttll9
	1279	Rhoh
	1280	4930500A05Rik
	1281	Usp47
	1282	Purg
	1283	Uhrf1bp1l
	1284	Rasd2
	1285	Dusp18
	1286	4930563D23Rik
	1287	4930597O21Rik
	1288	Tti1
	1289	1700019G17Rik
	1290	Akap13
	1291	Zbtb4
	1292	Dusp9
	1293	Smim15
	1294	Fastkd2
	1295	Ccdc172
	1296	Speer4a
	1297	Vsig10l
	1298	Amotl1
	1299	Fam227a
	1300	Bcl2l12
	1301	Mpp7
	1302	Svip
	1303	Klf17
	1304	Dcaf17
	1305	Slx1b
	1306	Rab11fip1
	1307	Nln
	1308	Senp2
	1309	4930542N06Rik
	1310	Adal
	1311	Zdhhc20
	1312	Dock8
	1313	Arhgap15
	1314	Faxc
	1315	Adhfe1
	1316	Gpr165
	1317	Rab2b
	1318	Slc24a2
	1319	1700028K03Rik
	1320	Msrb2
	1321	Trappc9
	1322	Tmem101
	1323	Atg2b
	1324	Ift46
	1325	Dnajc18
	1326	Hectd3
	1327	Msi2
	1328	Srxn1
	1329	Trim12a
	1330	Clasp1
	1331	Mospd2
	1332	Klhdc10
	1333	Dtl
	1334	Rhbdd1
	1335	Rnft1
	1336	Bicd2
	1337	B3gat1
	1338	Golga1
	1339	Hdhd2
	1340	Col25a1
	1341	Mrap
	1342	Arid2
	1343	Sun1
	1344	Crebrf
	1345	Hnrnpa0
	1346	Sec24a
	1347	Zfp266
	1348	Anks1b
	1349	Arhgef38
	1350	Adamtsl1
	1351	Sla2
	1352	Ypel2
	1353	Yipf6
	1354	Fam53b
	1355	Hook1
	1356	Rdh12
	1357	4930451I11Rik
	1358	Zfp712
	1359	Skap1
	1360	B230219D22Rik
	1361	Nrip3
	1362	Cstad
	1363	Lsm6
	1364	Nol3
	1365	Naa35
	1366	Csgalnact2
	1367	Mctp1
	1368	Eml4
	1369	Fbxo43
	1370	Stpg1
	1371	Stxbp5
	1372	Desi2
	1373	Cacul1
	1374	Crispld2
	1375	Dlst
	1376	Saal1
	1377	Tnfrsf23
	1378	Lrat
	1379	Bhlhe41
	1380	Lias
	1381	Smim12
	1382	Gpr146
	1383	Rilpl2
	1384	Zxdc
	1385	Pofut2
	1386	Wwox
	1387	Mynn
	1388	Trim2
	1389	Fgf16
	1390	Gatsl2
	1391	Uck2
	1392	Syt13
	1393	Trim44
	1394	Tbl1xr1
	1395	Ankrd17
	1396	C1qtnf3
	1397	Tfcp2l1
	1398	Ift122
	1399	Ndst3
	1400	Plekha2
	1401	Chrdl1
	1402	Usp26
	1403	Tas1r3
	1404	Slmap
	1405	Plvap
	1406	Fam126a
	1407	Snurf
	1408	Cml2
	1409	Lztfl1
	1410	Mpv17l
	1411	Nipa2
	1412	Peli2
	1413	Dach2
	1414	Pcdhb19
	1415	Nkd1
	1416	B3galt5
	1417	Bcl2l13
	1418	Cecr6
	1419	Clec2h
	1420	Trim9
	1421	Trim33
	1422	Csmd1
	1423	Med15
	1424	Pdxdc1
	1425	Adarb2
	1426	Col4a6
	1427	Dgcr8
	1428	Pi15
	1429	Slc24a3
	1430	Hecw1
	1431	Sfxn2
	1432	Susd4
	1433	Naa11
	1434	Mtmr14
	1435	B3gnt9
	1436	B3galnt2
	1437	Nol12
	1438	Deptor
	1439	D630023F18Rik
	1440	Lbr
	1441	Slc41a1
	1442	Cnih4
	1443	Mfsd6
	1444	Rabif
	1445	Ubac1
	1446	Fibcd1
	1447	Qser1
	1448	Stard7
	1449	Commd7
	1450	Ankrd50
	1451	Tmem56
	1452	Lrrc19
	1453	Camta1
	1454	Pafah2
	1455	Osbpl9
	1456	Zfp518b
	1457	Spon2
	1458	Ugt2b34
	1459	Pot1a
	1460	Parp11
	1461	Slco2b1
	1462	Ric8
	1463	Mob2
	1464	Zfp575
	1465	Ccp110
	1466	AI467606
	1467	Ano1
	1468	Exoc8
	1469	Phkb
	1470	Dcun1d2
	1471	Cog4
	1472	D330045A20Rik
	1473	42623
	1474	Fig4
	1475	Zfr2
	1476	Mbtd1
	1477	Sec14l4
	1478	Maml1
	1479	Nt5m
	1480	Plin1
	1481	Wdr7
	1482	Etv5
	1483	Gldc
	1484	Cabin1
	1485	Barhl2
	1486	Smek2
	1487	Slc16a6
	1488	4930427A07Rik
	1489	Dnal1
	1490	Iars
	1491	Rnf44
	1492	Golm1
	1493	Slc17a3
	1494	Fam149b
	1495	Thtpa
	1496	Prkaa1
	1497	Fam19a5
	1498	Prickle1
	1499	Osbpl11
	1500	Nsun3
	1501	Srl
	1502	Kctd1
	1503	Slc39a3
	1504	Cyp2c50
	1505	Btaf1
	1506	Yars
	1507	Unc5a
	1508	Acaca
	1509	Ssr1
	1510	Gimap4
	1511	Wwp1
	1512	Lin7a
	1513	Chrnb3
	1514	Eif2b3
	1515	Grm7
	1516	Olr1
	1517	Baiap2
	1518	Slco3a1
	1519	Napa
	1520	Galnt7
	1521	Fam210a
	1522	Foxp1
	1523	Dnajc9
	1524	Ccdc88a
	1525	Chn1
	1526	Oxsr1
	1527	Ccdc122
	1528	Aif1l
	1529	Fam72a
	1530	Lhfp
	1531	Smim13
	1532	Zzz3
	1533	E2f8
	1534	Mlec
	1535	Mbd5
	1536	Kif24
	1537	Lrrc39
	1538	Tspan9
	1539	Adtrp
	1540	Dsp
	1541	Ank2
	1542	Hyal3
	1543	Arrb1
	1544	Braf
	1545	Mzf1
	1546	Zfp91
	1547	Abr
	1548	Dek
	1549	Dnah5
	1550	Tmbim6
	1551	Triobp
	1552	Dync2h1
	1553	Sec13
	1554	Shroom2
	1555	Pigh
	1556	Ly6a
	1557	Adarb1
	1558	Atxn3
	1559	Tshz1
	1560	Lims1
	1561	Scn2a1
	1562	M1ap
	1563	Erc1
	1564	Egln1
	1565	2010002M12Rik
	1566	Aipl1
	1567	Oas1c
	1568	Slc13a3
	1569	Rasa2
	1570	Rad51c
	1571	Spred1
	1572	Prosc
	1573	Psg29
	1574	Cygb
	1575	Foxn4
	1576	Rims2
	1577	Dph1
	1578	Ube3b
	1579	Pip4k2c
	1580	Asb7
	1581	B3galt6
	1582	Synpo2
	1583	Baalc
	1584	Bsnd
	1585	Hnmt
	1586	Pofut1
	1587	Elmo1
	1588	Cacng5
	1589	Sec63
	1590	Sesn1
	1591	Tmprss3
	1592	Colec12
	1593	Lnx2
	1594	Elovl6
	1595	Stard4
	1596	Stard5
	1597	Kirrel
	1598	Ubn1
	1599	Peg10
	1600	Idh3b
	1601	Rtn4ip1
	1602	Znrf1
	1603	Tlr7
	1604	Zfp704
	1605	Sgk3
	1606	Ripply3
	1607	Pfkfb3
	1608	Usp33
	1609	Mbnl3
	1610	Edaradd
	1611	Acot3
	1612	Timd2
	1613	Havcr2
	1614	Cd99l2
	1615	Nme7
	1616	Dicer1
	1617	Rwdd4a
	1618	Edem1
	1619	Ash1l
	1620	Rspo1
	1621	Rassf3
	1622	Pirt
	1623	Kdm4b
	1624	Rimkla
	1625	Mical3
	1626	Gm9
	1627	Jmjd4
	1628	Zzef1
	1629	Rbms3
	1630	Arhgef17
	1631	Larp4
	1632	Kctd12b
	1633	Thsd4
	1634	Igsf11
	1635	C2cd2
	1636	Csrnp2
	1637	Gramd1c
	1638	Gm608
	1639	4930539E08Rik
	1640	Pknox2
	1641	Aph1b
	1642	Yeats2
	1643	Tmem132b
	1644	Btla
	1645	Fam180a
	1646	Tspan10
	1647	Creb3l2
	1648	Cblb
	1649	Eif5a2
	1650	Daam1
	1651	Slc26a7
	1652	Cpeb3
	1653	Pycr1
	1654	Enox2
	1655	Wfdc5
	1656	Igsf1
	1657	Csta
	1658	Taf3
	1659	Itih5
	1660	Tbc1d12
	1661	Tmem164
	1662	Tyw3
	1663	Lcorl
	1664	B3gntl1
	1665	Metrnl
	1666	Adcy2
	1667	Iglon5
	1668	Zfp719
	1669	Lpp
	1670	Irgq
	1671	Tmem151b
	1672	Mcmbp
	1673	Themis
	1674	Unc5d
	1675	Lrtm2
	1676	Ncoa7
	1677	Amer3
	1678	Suox
	1679	Ado
	1680	Ap1ar
	1681	Tfdp2
	1682	Trib1
	1683	Mfsd9
	1684	Tmem18
	1685	8030462N17Rik
	1686	Ubxn10
	1687	A530054K11Rik
	1688	Lactb2
	1689	Efcab12
	1690	Sprn
	1691	Sh3bgrl2
	1692	Aldh4a1
	1693	Mars2
	1694	Rsph4a
	1695	Fam46a
	1696	Scfd2
	1697	Slc39a14
	1698	Gabpb2
	1699	Fam126b
	1700	Klhdc8a
	1701	Lgi3
	1702	Nudt18
	1703	Plekhh2
	1704	Map9
	1705	Slc44a3
	1706	9530068E07Rik
	1707	Fam83f
	1708	Tnrc6b
	1709	Megf11
	1710	Dnajc16
	1711	Slc18a2
	1712	Ago3
	1713	Kmt2a
	1714	A430105I19Rik
	1715	Cilp
	1716	Tmprss13
	1717	Aldh5a1
	1718	Mb21d1
	1719	Zfp609
	1720	Kdm5a
	1721	Mob3b
	1722	Vezt
	1723	Maneal
	1724	Slc43a2
	1725	Hip1
	1726	Trmt2b
	1727	Slc36a1
	1728	Brinp3
	1729	Rab11fip3
	1730	Sec22c
	1731	Prr14l
	1732	Psd4
	1733	Rassf2
	1734	Ccdc92
	1735	Cnksr3
	1736	Phactr2
	1737	D10Bwg1379e
	1738	BC021785
	1739	BC005764
	1740	AU041133
	1741	Aldh1l2
	1742	Slc5a8
	1743	Rdh19
	1744	Gls2
	1745	Ccdc85a
	1746	Gabrp
	1747	Nmur2
	1748	Mfap3
	1749	Iba57
	1750	Tom1l2
	1751	Kctd11
	1752	Fam222b
	1753	Mrm1
	1754	Kat7
	1755	Gpr179
	1756	Cisd3
	1757	Rundc1
	1758	Cd300a
	1759	Stxbp6
	1760	G2e3
	1761	Gphb5
	1762	2310044G17Rik
	1763	Rin3
	1764	Cep170b
	1765	Phactr1
	1766	Rnf144b
	1767	Zfp595
	1768	Zfyve16
	1769	Serinc5
	1770	Gcnt4
	1771	Pxk
	1772	Hmbox1
	1773	Pcdh17
	1774	Pcdh20
	1775	Fam105a
	1776	Nipal2
	1777	Ccdc166
	1778	Mkl1
	1779	Gramd4
	1780	Gxylt1
	1781	Rapgef3
	1782	Senp1
	1783	Krt73
	1784	Slc7a4
	1785	Tmem44
	1786	Ubxn7
	1787	Map3k7cl
	1788	Adamts10
	1789	Vps52
	1790	Gpr116
	1791	Enpp4
	1792	Kcng3
	1793	Ankrd29
	1794	Fhod3
	1795	Etf1
	1796	Prdm6
	1797	Gm4841
	1798	Onecut2
	1799	Cplx4
	1800	Mapk4
	1801	Pla2g16
	1802	Cyb561a3
	1803	Rorb
	1804	Pgm5
	1805	C030046E11Rik
	1806	Cyp2c44
	1807	Wbp1l
	1808	Rab3gap1
	1809	5430435G22Rik
	1810	BC003331
	1811	Smg7
	1812	Lamc1
	1813	Rasal2
	1814	Klhl20
	1815	Fmo6
	1816	Atf6
	1817	Tstd1
	1818	Mfsd7b
	1819	Kcnq5
	1820	Plekhb2
	1821	Ino80d
	1822	Gigyf2
	1823	Ppip5k2
	1824	Dclre1c
	1825	C1ql3
	1826	Coq4
	1827	BC005624
	1828	Prrc2b
	1829	Rabgap1
	1830	Gca
	1831	Pdk1
	1832	Sestd1
	1833	P2rx3
	1834	Cstf3
	1835	Ano3
	1836	Mavs
	1837	Sptlc3
	1838	D630003M21Rik
	1839	Ppp1r16b
	1840	Gdap1l1
	1841	Zfp334
	1842	Tshz2
	1843	Ppp1r3d
	1844	Fam160a1
	1845	Slc25a44
	1846	Gm128
	1847	Golph3l
	1848	St7l
	1849	Slc35a3
	1850	Gbp5
	1851	Prdm13
	1852	Coq3
	1853	Ddx58
	1854	BC026590
	1855	Acer2
	1856	Ttc39a
	1857	Efcab14
	1858	Oscp1
	1859	Fam76a
	1860	Man1c1
	1861	Asap3
	1862	Emc1
	1863	Tardbp
	1864	Dnajc11
	1865	Ajap1
	1866	Cep104
	1867	9430015G10Rik
	1868	Klhl17
	1869	Nupl2
	1870	Guf1
	1871	Fras1
	1872	A830010M20Rik
	1873	Slc26a1
	1874	Galnt9
	1875	Fbxo21
	1876	Fbxw8
	1877	Tnrc18
	1878	Zfp12
	1879	Katnal1
	1880	Paip2b
	1881	Iqsec1
	1882	Slc6a1
	1883	Clec12a
	1884	Crebl2
	1885	Dera
	1886	Stk38l
	1887	Klhl42
	1888	Fam115c
	1889	Zscan18
	1890	4931406P16Rik
	1891	Dpy19l3
	1892	Adamts17
	1893	Vps33b
	1894	Prc1
	1895	Rsf1
	1896	Cnga4
	1897	Plekha7
	1898	Acsm2
	1899	BC030336
	1900	Ppfia1
	1901	Arhgef10
	1902	Sorbs2
	1903	Gpm6a
	1904	BC030500
	1905	Trim60
	1906	Psd3
	1907	Ushbp1
	1908	Ddx19b
	1909	6430548M08Rik
	1910	Mthfsd
	1911	BC021891
	1912	Gucy1a2
	1913	Kank2
	1914	Zfp810
	1915	Zbtb44
	1916	Scn3b
	1917	Tmem136
	1918	Hykk
	1919	Cplx3
	1920	Rab8b
	1921	Slc17a5
	1922	Ppp2r3a
	1923	Dusp7
	1924	Parp3
	1925	Rtp3
	1926	Nlrp4g
	1927	Zfp71-rs1
	1928	Ago1
	1929	Gbp9
	1930	Spry3
	1931	Magea10
	1932	Pcyt1b
	1933	Arhgef9
	1934	Stard8
	1935	Rbm41
	1936	Zc3h12d
	1937	Sh3rf3
	1938	Ric8b
	1939	Gm4925
	1940	Gas2l3
	1941	Ccdc38
	1942	Pla2g3
	1943	Btnl9
	1944	Col23a1
	1945	Smcr8
	1946	Tusc5
	1947	Ssh2
	1948	Slfn14
	1949	Brip1
	1950	Akap6
	1951	Akap5
	1952	Serpina3j
	1953	Btn2a2
	1954	Mylk4
	1955	Zfp458
	1956	Lrit1
	1957	Homez
	1958	Il17d
	1959	Pnma2
	1960	Oxgr1
	1961	Phf20l1
	1962	Ago2
	1963	Smcr7l
	1964	Cacna1i
	1965	Pdzrn4
	1966	Zfp641
	1967	Dip2b
	1968	Liph
	1969	Rtp1
	1970	Gmnc
	1971	Lmln
	1972	Arid1b
	1973	Zfp945
	1974	Neurl1b
	1975	Zfp563
	1976	Mdc1
	1977	Thada
	1978	9430020K01Rik
	1979	Ythdc2
	1980	Gm4951
	1981	Setbp1
	1982	Slc35g1
	1983	St18
	1984	Slco5a1
	1985	Pik3c2b
	1986	Plekha6
	1987	Tor1aip2
	1988	Brinp2
	1989	Pgap1
	1990	Plekhm3
	1991	Asic4
	1992	Nyap2
	1993	Zbtb34
	1994	Ldlrad3
	1995	D430041D05Rik
	1996	Slc5a12
	1997	Atp8b4
	1998	Fermt1
	1999	Ralgapa2
[truncated: 10,923 more rows]
