# Supplementary material for: Analysis of miRNAs Involved in Mouse Brain Damage upon Enterovirus 71 Infection
Source: Front Cell Infect Microbiol. 2017 Apr 19;7:133. doi: 10.3389/fcimb.2017.00133 (PMC5395563; doi:10.3389/fcimb.2017.00133)
Supplement: Supplementary file 3 [file DataSheet2.XLS]

## Sheet: 3utr-kegg 
miRNA	PathName	PathFg	PathBg	GenomeFG	GenomeBG	pval	BH
mmu-miR-1187	Wnt signaling pathway	34	150	2418	22156	2.59223e-05	0.00479562
mmu-miR-1187	Axon guidance	30	130	2418	22156	5.2953e-05	0.00974335
mmu-miR-1187	ErbB signaling pathway	23	89	2418	22156	6.1059e-05	0.0112349
mmu-miR-1187	Neuroactive ligand receptor interaction	49	263	2418	22156	0.000128636	0.0235403
mmu-miR-1187	Insulin signaling pathway	29	138	2418	22156	0.000389779	0.0697704
mmu-miR-1187	Calcium signaling pathway	35	179	2418	22156	0.000444087	0.0790474
mmu-miR-1187	Pathways in cancer	54	324	2418	22156	0.0010412	0.18221
mmu-miR-1187	Long term potentiation	17	71	2418	22156	0.00135652	0.230608
mmu-miR-1187	T cell receptor signaling pathway	23	110	2418	22156	0.0015943	0.267843
mmu-miR-1187	Melanoma	17	72	2418	22156	0.00159828	0.268511
mmu-miR-1187	Neurotrophin signaling pathway	26	130	2418	22156	0.00162212	0.27244
mmu-miR-1187	Colorectal cancer	19	87	2418	22156	0.00232571	0.376765
mmu-miR-1187	Chemokine signaling pathway	33	185	2418	22156	0.00310984	0.488771
mmu-miR-1187	Glioma	15	66	2418	22156	0.00432929	0.658053
mmu-miR-1187	Chondroitin sulfate biosynthesis	7	22	2418	22156	0.00709023	0.971361
mmu-miR-1187	Long term depression	15	74	2418	22156	0.0128394	1
mmu-miR-1187	Heparan sulfate biosynthesis	7	26	2418	22156	0.018566	1
mmu-miR-1187	Focal adhesion	30	197	2418	22156	0.037703	1
mmu-miR-1187	Chronic myeloid leukemia	15	77	2418	22156	0.0182255	1
mmu-miR-1187	Pancreatic cancer	15	74	2418	22156	0.0128394	1
mmu-miR-1187	MAPK signaling pathway	42	268	2418	22156	0.0103435	1
mmu-miR-1187	B cell receptor signaling pathway	15	76	2418	22156	0.0162675	1
mmu-miR-1187	Vascular smooth muscle contraction	21	121	2418	22156	0.021317	1
mmu-miR-1187	Endometrial cancer	10	53	2418	22156	0.0583523	1
mmu-miR-1187	Biosynthesis of unsaturated fatty acids	7	27	2418	22156	0.0227644	1
mmu-miR-1187	Gap junction	16	89	2418	22156	0.0304932	1
mmu-miR-1187	GnRH signaling pathway	18	100	2418	22156	0.0224557	1
mmu-miR-1187	Glycosphingolipid biosynthesis globo series	5	14	2418	22156	0.013253	1
mmu-miR-1187	Pyrimidine metabolism	18	97	2418	22156	0.0168048	1
mmu-miR-1187	Melanogenesis	18	101	2418	22156	0.0246294	1
mmu-miR-1187	NOD like receptor signaling pathway	12	63	2418	22156	0.0380213	1
mmu-miR-1187	Adipocytokine signaling pathway	13	68	2418	22156	0.0308117	1
mmu-miR-1187	Dorso ventral axis formation	6	22	2418	22156	0.0268957	1
mmu-miR-1187	Renal cell carcinoma	14	69	2418	22156	0.01576	1
mmu-miR-1187	Non small cell lung cancer	11	55	2418	22156	0.0333376	1
mmu-miR-1187	Glycosphingolipid biosynthesis lacto and neolacto series	6	24	2418	22156	0.0402154	1
mmu-miR-1187	Toll like receptor signaling pathway	17	101	2418	22156	0.0460243	1
mmu-miR-1187	Apoptosis	16	85	2418	22156	0.0205302	1
mmu-miR-1187	Sphingolipid metabolism	10	40	2418	22156	0.00924086	1
mmu-miR-1187	Purine metabolism	28	160	2418	22156	0.00794219	1
mmu-miR-1187	Sulfur metabolism	4	10	2418	22156	0.0172961	1
mmu-miR-1187	Prostate cancer	16	89	2418	22156	0.0304932	1
mmu-miR-1187	VEGF signaling pathway	15	75	2418	22156	0.0144752	1
mmu-miR-1187	mTOR signaling pathway	10	52	2418	22156	0.0522379	1
mmu-miR-150-5p	Insulin signaling pathway	33	138	2251	22156	2.25419e-06	0.000412518
mmu-miR-150-5p	Endocytosis	42	204	2251	22156	6.64907e-06	0.00121013
mmu-miR-150-5p	MAPK signaling pathway	49	268	2251	22156	3.51612e-05	0.00629386
mmu-miR-150-5p	mTOR signaling pathway	16	52	2251	22156	3.586e-05	0.00641894
mmu-miR-150-5p	Ascorbate and aldarate metabolism	10	23	2251	22156	3.78053e-05	0.00676715
mmu-miR-150-5p	Adipocytokine signaling pathway	18	68	2251	22156	0.000109262	0.0192302
mmu-miR-150-5p	Pentose and glucuronate interconversions	10	26	2251	22156	0.0001319	0.0232143
mmu-miR-150-5p	Axon guidance	27	130	2251	22156	0.000237866	0.0416266
mmu-miR-150-5p	Apoptosis	20	85	2251	22156	0.000267727	0.0468523
mmu-miR-150-5p	Starch and sucrose metabolism	12	44	2251	22156	0.00111727	0.189936
mmu-miR-150-5p	ErbB signaling pathway	19	89	2251	22156	0.00133901	0.227008
mmu-miR-150-5p	Type II diabetes mellitus	13	51	2251	22156	0.00139839	0.236327
mmu-miR-150-5p	Pathways in cancer	50	324	2251	22156	0.00182407	0.300972
mmu-miR-150-5p	Colorectal cancer	18	87	2251	22156	0.00255447	0.408715
mmu-miR-150-5p	Neurotrophin signaling pathway	24	130	2251	22156	0.00280941	0.446696
mmu-miR-150-5p	Wnt signaling pathway	26	150	2251	22156	0.00468618	0.716985
mmu-miR-150-5p	Circadian rhythm mammal	5	13	2251	22156	0.0068956	0.972279
mmu-miR-150-5p	Lysine degradation	8	41	2251	22156	0.0513737	1
mmu-miR-150-5p	Focal adhesion	29	197	2251	22156	0.0266503	1
mmu-miR-150-5p	T cell receptor signaling pathway	17	110	2251	22156	0.0521678	1
mmu-miR-150-5p	Small cell lung cancer	14	86	2251	22156	0.0510768	1
mmu-miR-150-5p	Renal cell carcinoma	13	69	2251	22156	0.0204176	1
mmu-miR-150-5p	Acute myeloid leukemia	11	58	2251	22156	0.0300486	1
mmu-miR-150-5p	Cell adhesion molecules CAMs	23	149	2251	22156	0.0276406	1
mmu-miR-150-5p	beta Alanine metabolism	6	22	2251	22156	0.0195194	1
mmu-miR-150-5p	Melanogenesis	17	101	2251	22156	0.0255257	1
mmu-miR-150-5p	Cytokine cytokine receptor interaction	34	245	2251	22156	0.0378963	1
mmu-miR-150-5p	Steroid hormone biosynthesis	11	53	2251	22156	0.0160241	1
mmu-miR-150-5p	Drug metabolism other enzymes	12	58	2251	22156	0.0124936	1
mmu-miR-150-5p	Aldosterone regulated sodium reabsorption	9	43	2251	22156	0.0265767	1
mmu-miR-150-5p	Keratan sulfate biosynthesis	4	15	2251	22156	0.0582694	1
mmu-miR-150-5p	VEGF signaling pathway	15	75	2251	22156	0.00775158	1
mmu-miR-150-5p	Chemokine signaling pathway	29	185	2251	22156	0.0121402	1
mmu-miR-150-5p	N Glycan biosynthesis	10	46	2251	22156	0.0154542	1
mmu-miR-150-5p	TGF beta signaling pathway	16	87	2251	22156	0.0136091	1
mmu-miR-150-5p	B cell receptor signaling pathway	15	76	2251	22156	0.00877332	1
mmu-miR-150-5p	Fc epsilon RI signaling pathway	14	80	2251	22156	0.0298716	1
mmu-miR-150-5p	Basal cell carcinoma	11	55	2251	22156	0.0208718	1
mmu-miR-150-5p	Porphyrin and chlorophyll metabolism	9	38	2251	22156	0.0121506	1
mmu-miR-3082-5p	Pathways in cancer	76	324	2514	22156	4.39331e-10	8.03976e-08
mmu-miR-3082-5p	Regulation of actin cytoskeleton	55	212	2514	22156	2.54029e-09	4.62334e-07
mmu-miR-3082-5p	Axon guidance	39	130	2514	22156	6.93197e-09	1.25469e-06
mmu-miR-3082-5p	Focal adhesion	46	197	2514	22156	1.31877e-06	0.000234741
mmu-miR-3082-5p	Colorectal cancer	26	87	2514	22156	2.33845e-06	0.000413906
mmu-miR-3082-5p	Chemokine signaling pathway	43	185	2514	22156	3.26687e-06	0.000574969
mmu-miR-3082-5p	Prostate cancer	26	89	2514	22156	3.73841e-06	0.000654222
mmu-miR-3082-5p	Chronic myeloid leukemia	23	77	2514	22156	8.87709e-06	0.00152686
mmu-miR-3082-5p	MAPK signaling pathway	55	268	2514	22156	9.00437e-06	0.00154875
mmu-miR-3082-5p	T cell receptor signaling pathway	29	110	2514	22156	9.97572e-06	0.00170585
mmu-miR-3082-5p	Pancreatic cancer	22	74	2514	22156	1.50131e-05	0.00253721
mmu-miR-3082-5p	Glioma	20	66	2514	22156	2.65995e-05	0.00444211
mmu-miR-3082-5p	Melanoma	21	72	2514	22156	3.20494e-05	0.0053202
mmu-miR-3082-5p	mTOR signaling pathway	17	52	2514	22156	3.57221e-05	0.00592987
mmu-miR-3082-5p	ErbB signaling pathway	24	89	2514	22156	3.78444e-05	0.00624433
mmu-miR-3082-5p	Renal cell carcinoma	20	69	2514	22156	5.40952e-05	0.00891768
mmu-miR-3082-5p	Insulin signaling pathway	32	138	2514	22156	5.87518e-05	0.0096353
mmu-miR-3082-5p	Non small cell lung cancer	17	55	2514	22156	7.96617e-05	0.0129849
mmu-miR-3082-5p	Fc gamma R mediated phagocytosis	24	94	2514	22156	9.7812e-05	0.0158455
mmu-miR-3082-5p	Neurotrophin signaling pathway	30	130	2514	22156	0.000108093	0.0175111
mmu-miR-3082-5p	Acute myeloid leukemia	17	58	2514	22156	0.000165443	0.0263054
mmu-miR-3082-5p	Leukocyte transendothelial migration	27	119	2514	22156	0.000312238	0.0490214
mmu-miR-3082-5p	Melanogenesis	24	101	2514	22156	0.000318914	0.0500694
mmu-miR-3082-5p	Heparan sulfate biosynthesis	10	26	2514	22156	0.00033059	0.0519026
mmu-miR-3082-5p	Endometrial cancer	15	53	2514	22156	0.000596053	0.0917922
mmu-miR-3082-5p	Aldosterone regulated sodium reabsorption	13	43	2514	22156	0.000684394	0.104712
mmu-miR-3082-5p	Long term potentiation	18	71	2514	22156	0.000763186	0.116004
mmu-miR-3082-5p	Gap junction	21	89	2514	22156	0.000810407	0.122372
mmu-miR-3082-5p	Dorso ventral axis formation	8	22	2514	22156	0.00200215	0.2803
mmu-miR-3082-5p	Hypertrophic cardiomyopathy HCM	19	86	2514	22156	0.00314769	0.428086
mmu-miR-3082-5p	Fc epsilon RI signaling pathway	18	80	2514	22156	0.00323982	0.440615
mmu-miR-3082-5p	Long term depression	17	74	2514	22156	0.00330646	0.449104
mmu-miR-3082-5p	Type II diabetes mellitus	13	51	2514	22156	0.00375668	0.503395
mmu-miR-3082-5p	VEGF signaling pathway	17	75	2514	22156	0.00383274	0.513587
mmu-miR-3082-5p	Phosphatidylinositol signaling system	17	76	2514	22156	0.00442608	0.588669
mmu-miR-3082-5p	Adherens junction	17	76	2514	22156	0.00442608	0.588669
mmu-miR-3082-5p	Small cell lung cancer	18	86	2514	22156	0.00721462	0.923472
mmu-miR-3082-5p	Dilated cardiomyopathy	19	93	2514	22156	0.00768355	0.975811
mmu-miR-3082-5p	Basal cell carcinoma	12	55	2514	22156	0.0186535	1
mmu-miR-3082-5p	TGF beta signaling pathway	16	87	2514	22156	0.0345199	1
mmu-miR-3082-5p	GlycosylphosphatidylinositolGPI anchor biosynthesis	6	25	2514	22156	0.0565474	1
mmu-miR-3082-5p	O Glycan biosynthesis	7	27	2514	22156	0.0275934	1
mmu-miR-3082-5p	Wnt signaling pathway	26	150	2514	22156	0.0183109	1
mmu-miR-3082-5p	Primary immunodeficiency	9	34	2514	22156	0.0115122	1
mmu-miR-3082-5p	Sphingolipid metabolism	10	40	2514	22156	0.0120262	1
mmu-miR-3082-5p	Cell adhesion molecules CAMs	27	149	2514	22156	0.00935772	1
mmu-miR-3082-5p	Apoptosis	17	85	2514	22156	0.0138873	1
mmu-miR-3082-5p	Calcium signaling pathway	28	179	2514	22156	0.049099	1
mmu-miR-3082-5p	B cell receptor signaling pathway	15	76	2514	22156	0.0224277	1
mmu-miR-3082-5p	Histidine metabolism	6	25	2514	22156	0.0565474	1
mmu-miR-3082-5p	Natural killer cell mediated cytotoxicity	23	125	2514	22156	0.013074	1
mmu-miR-3082-5p	Tight junction	25	135	2514	22156	0.00921376	1
mmu-miR-3082-5p	Thyroid cancer	8	31	2514	22156	0.0195833	1
mmu-miR-3082-5p	SNARE interactions in vesicular transport	8	36	2514	22156	0.0452779	1
mmu-miR-3082-5p	GnRH signaling pathway	20	100	2514	22156	0.00808263	1
mmu-miR-3082-5p	Lysosome	21	121	2514	22156	0.0311353	1
mmu-miR-3082-5p	Progesterone mediated oocyte maturation	17	88	2514	22156	0.0192692	1
mmu-miR-3082-5p	Vascular smooth muscle contraction	23	121	2514	22156	0.00891292	1
mmu-miR-3082-5p	Bladder cancer	10	44	2514	22156	0.0232068	1
mmu-miR-3082-5p	Arrhythmogenic right ventricular cardiomyopathy ARVC	16	74	2514	22156	0.00795868	1
mmu-miR-3082-5p	Glycosphingolipid biosynthesis globo series	5	14	2514	22156	0.0155523	1
mmu-miR-3082-5p	Endocytosis	32	204	2514	22156	0.0363246	1
mmu-miR-32-3p	Regulation of actin cytoskeleton	28	212	1567	22156	0.00104382	0.179536
mmu-miR-32-3p	TGF beta signaling pathway	15	87	1567	22156	0.00108162	0.186039
mmu-miR-32-3p	Chemokine signaling pathway	25	185	1567	22156	0.00136369	0.233191
mmu-miR-32-3p	Axon guidance	19	130	1567	22156	0.00198974	0.336266
mmu-miR-32-3p	Colorectal cancer	14	87	1567	22156	0.00305095	0.506457
mmu-miR-32-3p	Endocytosis	25	204	1567	22156	0.00511939	0.793506
mmu-miR-32-3p	Pancreatic cancer	12	74	1567	22156	0.0055027	0.830907
mmu-miR-32-3p	Long term depression	12	74	1567	22156	0.0055027	0.830907
mmu-miR-32-3p	Glycosphingolipid biosynthesis lacto and neolacto series	6	24	1567	22156	0.00551421	0.832043
mmu-miR-32-3p	O Glycan biosynthesis	6	27	1567	22156	0.0101132	1
mmu-miR-32-3p	N Glycan biosynthesis	7	46	1567	22156	0.0414373	1
mmu-miR-32-3p	Fc epsilon RI signaling pathway	10	80	1567	22156	0.0551231	1
mmu-miR-32-3p	Melanogenesis	14	101	1567	22156	0.0115678	1
mmu-miR-32-3p	Oocyte meiosis	14	113	1567	22156	0.0283667	1
mmu-miR-32-3p	Fc gamma R mediated phagocytosis	13	94	1567	22156	0.0148941	1
mmu-miR-32-3p	Wnt signaling pathway	18	150	1567	22156	0.0192592	1
mmu-miR-32-3p	Chronic myeloid leukemia	10	77	1567	22156	0.0443014	1
mmu-miR-32-3p	Ubiquitin mediated proteolysis	16	138	1567	22156	0.0347125	1
mmu-miR-32-3p	ErbB signaling pathway	12	89	1567	22156	0.0226225	1
mmu-miR-32-3p	Pathways in cancer	32	324	1567	22156	0.0351275	1
mmu-miR-32-3p	MAPK signaling pathway	30	268	1567	22156	0.00856615	1
mmu-miR-32-3p	Glycosphingolipid biosynthesis globo series	4	14	1567	22156	0.0140551	1
mmu-miR-346-5p	Pathways in cancer	34	324	1260	22156	0.000441667	0.0750834
mmu-miR-346-5p	Focal adhesion	21	197	1260	22156	0.00422983	0.664084
mmu-miR-346-5p	Wnt signaling pathway	17	150	1260	22156	0.00517874	0.781989
mmu-miR-346-5p	Jak STAT signaling pathway	17	154	1260	22156	0.0067266	0.968235
mmu-miR-346-5p	Axon guidance	15	130	1260	22156	0.00707686	0.991157
mmu-miR-346-5p	Colorectal cancer	9	87	1260	22156	0.0587415	1
mmu-miR-346-5p	Phosphatidylinositol signaling system	10	76	1260	22156	0.0106898	1
mmu-miR-346-5p	Cell adhesion molecules CAMs	14	149	1260	22156	0.0447266	1
mmu-miR-346-5p	MAPK signaling pathway	25	268	1260	22156	0.0105568	1
mmu-miR-346-5p	Chronic myeloid leukemia	9	77	1260	22156	0.0303018	1
mmu-miR-346-5p	Renal cell carcinoma	8	69	1260	22156	0.0414837	1
mmu-miR-346-5p	Adherens junction	9	76	1260	22156	0.028125	1
mmu-miR-346-5p	Pancreatic cancer	10	74	1260	22156	0.00890556	1
mmu-miR-346-5p	Long term potentiation	8	71	1260	22156	0.0478692	1
mmu-miR-346-5p	GnRH signaling pathway	10	100	1260	22156	0.0580351	1
mmu-miR-346-5p	Glycerolipid metabolism	6	47	1260	22156	0.0490611	1
mmu-miR-346-5p	Glycerophospholipid metabolism	8	67	1260	22156	0.0356897	1
mmu-miR-346-5p	Heparan sulfate biosynthesis	5	26	1260	22156	0.0142817	1
mmu-miR-346-5p	Insulin signaling pathway	13	138	1260	22156	0.0508594	1
mmu-miR-346-5p	T cell receptor signaling pathway	11	110	1260	22156	0.0484059	1
mmu-miR-3473a	ErbB signaling pathway	34	89	2962	22156	3.81326e-09	7.13079e-07
mmu-miR-3473a	Focal adhesion	56	197	2962	22156	1.87904e-08	3.47622e-06
mmu-miR-3473a	Wnt signaling pathway	46	150	2962	22156	2.77608e-08	5.13574e-06
mmu-miR-3473a	Axon guidance	40	130	2962	22156	1.9707e-07	3.62608e-05
mmu-miR-3473a	VEGF signaling pathway	27	75	2962	22156	6.07411e-07	0.000109941
mmu-miR-3473a	Fc epsilon RI signaling pathway	28	80	2962	22156	7.35421e-07	0.000133111
mmu-miR-3473a	Pathways in cancer	75	324	2962	22156	1.00818e-06	0.000182481
mmu-miR-3473a	Glioma	24	66	2962	22156	2.05354e-06	0.000369637
mmu-miR-3473a	Melanogenesis	30	101	2962	22156	1.38091e-05	0.00237516
mmu-miR-3473a	mTOR signaling pathway	19	52	2962	22156	2.15894e-05	0.00367021
mmu-miR-3473a	T cell receptor signaling pathway	31	110	2962	22156	3.15705e-05	0.00530384
mmu-miR-3473a	B cell receptor signaling pathway	24	76	2962	22156	3.22674e-05	0.00542092
mmu-miR-3473a	Regulation of actin cytoskeleton	50	212	2962	22156	3.57855e-05	0.00601197
mmu-miR-3473a	Calcium signaling pathway	44	179	2962	22156	3.588e-05	0.00602784
mmu-miR-3473a	Colorectal cancer	26	87	2962	22156	4.49391e-05	0.00750482
mmu-miR-3473a	Insulin signaling pathway	36	138	2962	22156	4.73989e-05	0.00791562
mmu-miR-3473a	Non small cell lung cancer	19	55	2962	22156	5.32282e-05	0.00883588
mmu-miR-3473a	Endocytosis	48	204	2962	22156	5.39965e-05	0.00896341
mmu-miR-3473a	MAPK signaling pathway	59	268	2962	22156	6.44508e-05	0.0106988
mmu-miR-3473a	Neurotrophin signaling pathway	34	130	2962	22156	7.17844e-05	0.0119162
mmu-miR-3473a	Long term potentiation	22	71	2962	22156	9.32192e-05	0.015288
mmu-miR-3473a	Cell adhesion molecules CAMs	37	149	2962	22156	0.000115153	0.01877
mmu-miR-3473a	Leukocyte transendothelial migration	31	119	2962	22156	0.00015825	0.0256365
mmu-miR-3473a	Phosphatidylinositol signaling system	22	76	2962	22156	0.000279502	0.0447203
mmu-miR-3473a	Chemokine signaling pathway	42	185	2962	22156	0.000346559	0.0554495
mmu-miR-3473a	Renal cell carcinoma	20	69	2962	22156	0.000510049	0.0810978
mmu-miR-3473a	Pancreatic cancer	21	74	2962	22156	0.000511243	0.0812876
mmu-miR-3473a	GnRH signaling pathway	26	100	2962	22156	0.000533179	0.0845095
mmu-miR-3473a	Fc gamma R mediated phagocytosis	24	94	2962	22156	0.00112838	0.168128
mmu-miR-3473a	Prostate cancer	23	89	2962	22156	0.00118774	0.175786
mmu-miR-3473a	Vascular smooth muscle contraction	28	121	2962	22156	0.0023169	0.329
mmu-miR-3473a	Tight junction	30	135	2962	22156	0.00318212	0.442314
mmu-miR-3473a	Small cell lung cancer	21	86	2962	22156	0.00397018	0.547885
mmu-miR-3473a	Adherens junction	19	76	2962	22156	0.00453946	0.617367
mmu-miR-3473a	Dilated cardiomyopathy	22	93	2962	22156	0.00488764	0.659832
mmu-miR-3473a	Chronic myeloid leukemia	19	77	2962	22156	0.00528703	0.708462
mmu-miR-3473a	SNARE interactions in vesicular transport	11	36	2962	22156	0.00580581	0.772173
mmu-miR-3473a	N Glycan biosynthesis	13	46	2962	22156	0.00591079	0.786135
mmu-miR-3473a	Apoptosis	20	85	2962	22156	0.00752602	0.96333
mmu-miR-3473a	Arrhythmogenic right ventricular cardiomyopathy ARVC	18	74	2962	22156	0.0076334	0.972651
mmu-miR-3473a	Acute myeloid leukemia	15	58	2962	22156	0.00792844	0.998984
mmu-miR-3473a	Chondroitin sulfate biosynthesis	7	22	2962	22156	0.0207425	1
mmu-miR-3473a	Long term depression	17	74	2962	22156	0.0165179	1
mmu-miR-3473a	ECM receptor interaction	19	82	2962	22156	0.0106832	1
mmu-miR-3473a	Glycerophospholipid metabolism	14	67	2962	22156	0.0573757	1
mmu-miR-3473a	TGF beta signaling pathway	19	87	2962	22156	0.0197698	1
mmu-miR-3473a	Viral myocarditis	18	88	2962	22156	0.0415743	1
mmu-miR-3473a	Inositol phosphate metabolism	12	54	2962	22156	0.0501728	1
mmu-miR-3473a	Intestinal immune network for IgA production	10	43	2962	22156	0.053706	1
mmu-miR-3473a	Keratan sulfate biosynthesis	5	15	2962	22156	0.0401611	1
mmu-miR-3473a	Toll like receptor signaling pathway	20	101	2962	22156	0.0447516	1
mmu-miR-3473a	Endometrial cancer	14	53	2962	22156	0.00833423	1
mmu-miR-3473a	Gap junction	20	89	2962	22156	0.0126007	1
mmu-miR-3473a	Aldosterone regulated sodium reabsorption	12	43	2962	22156	0.0089315	1
mmu-miR-3473a	Adipocytokine signaling pathway	15	68	2962	22156	0.0328706	1
mmu-miR-3473a	Heparan sulfate biosynthesis	7	26	2962	22156	0.0497492	1
mmu-miR-3473a	Hypertrophic cardiomyopathy HCM	20	86	2962	22156	0.00860355	1
mmu-miR-3473a	Lysosome	26	121	2962	22156	0.00903561	1
mmu-miR-3473a	Oocyte meiosis	23	113	2962	22156	0.0248259	1
mmu-miR-3473a	Melanoma	17	72	2962	22156	0.012638	1
mmu-miR-3473a	O Glycan biosynthesis	7	27	2962	22156	0.0596987	1
mmu-miR-3473a	Basal cell carcinoma	14	55	2962	22156	0.0116841	1
mmu-miR-3473a	Natural killer cell mediated cytotoxicity	26	125	2962	22156	0.0137067	1
mmu-miR-3473a	Progesterone mediated oocyte maturation	19	88	2962	22156	0.0221484	1
mmu-miR-3473b	Axon guidance	37	130	2337	22156	1.13161e-08	2.03689e-06
mmu-miR-3473b	Wnt signaling pathway	34	150	2337	22156	1.26972e-05	0.00226011
mmu-miR-3473b	Fc epsilon RI signaling pathway	22	80	2337	22156	1.84247e-05	0.0032796
mmu-miR-3473b	VEGF signaling pathway	20	75	2337	22156	7.02331e-05	0.0122908
mmu-miR-3473b	Pathways in cancer	57	324	2337	22156	7.69459e-05	0.0134655
mmu-miR-3473b	Glioma	18	66	2337	22156	0.000116304	0.0203533
mmu-miR-3473b	Leukocyte transendothelial migration	25	119	2337	22156	0.000580259	0.0957428
mmu-miR-3473b	Fc gamma R mediated phagocytosis	21	94	2337	22156	0.000667961	0.109546
mmu-miR-3473b	B cell receptor signaling pathway	18	76	2337	22156	0.00076408	0.124545
mmu-miR-3473b	Chronic myeloid leukemia	18	77	2337	22156	0.000900402	0.145865
mmu-miR-3473b	Small cell lung cancer	19	86	2337	22156	0.00135716	0.214431
mmu-miR-3473b	Non small cell lung cancer	14	55	2337	22156	0.00136011	0.214897
mmu-miR-3473b	Phosphatidylinositol signaling system	17	76	2337	22156	0.00206149	0.31953
mmu-miR-3473b	Insulin signaling pathway	26	138	2337	22156	0.00241539	0.369555
mmu-miR-3473b	Regulation of actin cytoskeleton	36	212	2337	22156	0.00276423	0.420163
mmu-miR-3473b	Keratan sulfate biosynthesis	6	15	2337	22156	0.00294911	0.445316
mmu-miR-3473b	Hedgehog signaling pathway	13	54	2337	22156	0.00339392	0.509089
mmu-miR-3473b	Notch signaling pathway	12	48	2337	22156	0.00344331	0.516497
mmu-miR-3473b	GnRH signaling pathway	20	100	2337	22156	0.00359817	0.536127
mmu-miR-3473b	Pancreatic cancer	16	74	2337	22156	0.0039432	0.583594
mmu-miR-3473b	Melanogenesis	20	101	2337	22156	0.00405159	0.599635
mmu-miR-3473b	Endocytosis	34	204	2337	22156	0.00480489	0.703059
mmu-miR-3473b	Focal adhesion	33	197	2337	22156	0.00499998	0.729997
mmu-miR-3473b	Tight junction	24	135	2337	22156	0.00734625	0.969705
mmu-miR-3473b	Vascular smooth muscle contraction	22	121	2337	22156	0.0076684	0.996892
mmu-miR-3473b	MAPK signaling pathway	41	268	2337	22156	0.00962474	1
mmu-miR-3473b	Natural killer cell mediated cytotoxicity	20	125	2337	22156	0.0382617	1
mmu-miR-3473b	Apoptosis	16	85	2337	22156	0.0152987	1
mmu-miR-3473b	Long term potentiation	14	71	2337	22156	0.0152369	1
mmu-miR-3473b	Basal cell carcinoma	11	55	2337	22156	0.0267542	1
mmu-miR-3473b	Inositol phosphate metabolism	12	54	2337	22156	0.00937824	1
mmu-miR-3473b	Tryptophan metabolism	8	40	2337	22156	0.0544291	1
mmu-miR-3473b	Colorectal cancer	17	87	2337	22156	0.0087794	1
mmu-miR-3473b	Sphingolipid metabolism	8	40	2337	22156	0.0544291	1
mmu-miR-3473b	T cell receptor signaling pathway	19	110	2337	22156	0.021036	1
mmu-miR-3473b	Glycosphingolipid biosynthesis lacto and neolacto series	6	24	2337	22156	0.0347755	1
mmu-miR-3473b	ErbB signaling pathway	16	89	2337	22156	0.0230335	1
mmu-miR-3473b	Prostate cancer	16	89	2337	22156	0.0230335	1
mmu-miR-3473b	Melanoma	13	72	2337	22156	0.0368026	1
mmu-miR-3473b	Butanoate metabolism	8	36	2337	22156	0.0311016	1
mmu-miR-3473b	Fructose and mannose metabolism	9	36	2337	22156	0.0107029	1
mmu-miR-3473b	Calcium signaling pathway	29	179	2337	22156	0.0127154	1
mmu-miR-3473b	Cell adhesion molecules CAMs	24	149	2337	22156	0.0233114	1
mmu-miR-466h-3p	Gap junction	6	89	184	22156	9.92506e-05	0.0082378
mmu-miR-466h-3p	MAPK signaling pathway	9	268	184	22156	0.000420891	0.0345131
mmu-miR-466h-3p	Vascular smooth muscle contraction	5	121	184	22156	0.00342223	0.269012
mmu-miR-466h-3p	Circadian rhythm mammal	2	13	184	22156	0.00503792	0.382882
mmu-miR-466h-3p	GnRH signaling pathway	4	100	184	22156	0.00972548	0.650948
mmu-miR-466h-3p	Calcium signaling pathway	5	179	184	22156	0.0170107	0.737773
mmu-miR-466h-3p	Pathways in cancer	7	324	184	22156	0.0188946	0.751055
mmu-miR-466h-3p	p53 signaling pathway	3	69	184	22156	0.0197812	0.753817
mmu-miR-466h-3p	Neurotrophin signaling pathway	4	130	184	22156	0.023297	0.768801
mmu-miR-466h-3p	Long term depression	3	74	184	22156	0.0237531	0.770068
mmu-miR-466h-3p	Phosphatidylinositol signaling system	3	76	184	22156	0.0254538	0.776982
mmu-miR-466h-3p	Thyroid cancer	2	31	184	22156	0.0272417	0.785002
mmu-miR-466h-3p	Apoptosis	3	85	184	22156	0.0338952	0.812071
mmu-miR-466h-3p	Protein export	2	36	184	22156	0.0359289	0.819195
mmu-miR-466h-3p	ABC transporters	2	45	184	22156	0.0538048	0.868176
mmu-miR-466h-5p	Endocytosis	39	204	2224	22156	6.08971e-05	0.0105961
mmu-miR-466h-5p	Hedgehog signaling pathway	14	54	2224	22156	0.000686552	0.1174
mmu-miR-466h-5p	Cell adhesion molecules CAMs	28	149	2224	22156	0.000827735	0.141543
mmu-miR-466h-5p	Adipocytokine signaling pathway	16	68	2224	22156	0.000932774	0.159504
mmu-miR-466h-5p	Insulin signaling pathway	24	138	2224	22156	0.00529869	0.773609
mmu-miR-466h-5p	Leukocyte transendothelial migration	21	119	2224	22156	0.00737282	1
mmu-miR-466h-5p	Jak STAT signaling pathway	23	154	2224	22156	0.0343268	1
mmu-miR-466h-5p	Pathways in cancer	46	324	2224	22156	0.0102078	1
mmu-miR-466h-5p	Colorectal cancer	15	87	2224	22156	0.0258502	1
mmu-miR-466h-5p	Basal cell carcinoma	10	55	2224	22156	0.0451825	1
mmu-miR-466h-5p	Axon guidance	22	130	2224	22156	0.0101262	1
mmu-miR-466h-5p	Adherens junction	14	76	2224	22156	0.0180818	1
mmu-miR-466h-5p	ErbB signaling pathway	14	89	2224	22156	0.0598179	1
mmu-miR-466h-5p	Focal adhesion	28	197	2224	22156	0.0376913	1
mmu-miR-466h-5p	Viral myocarditis	15	88	2224	22156	0.0283699	1
mmu-miR-466h-5p	Wnt signaling pathway	23	150	2224	22156	0.0262166	1
mmu-miR-466h-5p	Pyrimidine metabolism	17	97	2224	22156	0.0158941	1
mmu-miR-466h-5p	Tight junction	20	135	2224	22156	0.0494109	1
mmu-miR-466h-5p	Small cell lung cancer	16	86	2224	22156	0.0109696	1
mmu-miR-466h-5p	Non small cell lung cancer	10	55	2224	22156	0.0451825	1
mmu-miR-466h-5p	TGF beta signaling pathway	14	87	2224	22156	0.0510116	1
mmu-miR-466h-5p	Natural killer cell mediated cytotoxicity	20	125	2224	22156	0.024245	1
mmu-miR-466h-5p	Endometrial cancer	10	53	2224	22156	0.0360984	1
mmu-miR-466h-5p	Long term potentiation	12	71	2224	22156	0.0492775	1
mmu-miR-466h-5p	Primary immunodeficiency	8	34	2224	22156	0.0171413	1
mmu-miR-466h-5p	Ubiquitin mediated proteolysis	22	138	2224	22156	0.0195454	1
mmu-miR-466h-5p	Thyroid cancer	8	31	2224	22156	0.00975063	1
mmu-miR-466i-5p	Calcium signaling pathway	42	179	3057	22156	0.000324069	0.0586564
mmu-miR-466i-5p	Wnt signaling pathway	36	150	3057	22156	0.00053284	0.0942558
mmu-miR-466i-5p	Sphingolipid metabolism	14	40	3057	22156	0.000597588	0.105176
mmu-miR-466i-5p	Pathways in cancer	66	324	3057	22156	0.000660236	0.115541
mmu-miR-466i-5p	Long term depression	21	74	3057	22156	0.000779633	0.135656
mmu-miR-466i-5p	Regulation of actin cytoskeleton	46	212	3057	22156	0.00106963	0.184252
mmu-miR-466i-5p	Glioma	19	66	3057	22156	0.00112663	0.19378
mmu-miR-466i-5p	Phosphatidylinositol signaling system	21	76	3057	22156	0.00113749	0.195648
mmu-miR-466i-5p	Pentose and glucuronate interconversions	10	26	3057	22156	0.00158017	0.265468
mmu-miR-466i-5p	Prostate cancer	23	89	3057	22156	0.00181761	0.30354
mmu-miR-466i-5p	Melanogenesis	25	101	3057	22156	0.00225434	0.371967
mmu-miR-466i-5p	Ascorbate and aldarate metabolism	9	23	3057	22156	0.00234749	0.384989
mmu-miR-466i-5p	Endocytosis	43	204	3057	22156	0.00272548	0.441527
mmu-miR-466i-5p	Colorectal cancer	22	87	3057	22156	0.00302575	0.48412
mmu-miR-466i-5p	Porphyrin and chlorophyll metabolism	12	38	3057	22156	0.00388266	0.609578
mmu-miR-466i-5p	Gap junction	22	89	3057	22156	0.00407752	0.636093
mmu-miR-466i-5p	Focal adhesion	41	197	3057	22156	0.00426015	0.660323
mmu-miR-466i-5p	Long term potentiation	18	71	3057	22156	0.00672188	0.915704
mmu-miR-466i-5p	Dorso ventral axis formation	8	22	3057	22156	0.00686243	0.93329
mmu-miR-466i-5p	Inositol phosphate metabolism	13	54	3057	22156	0.0293935	1
mmu-miR-466i-5p	Axon guidance	28	130	3057	22156	0.010196	1
mmu-miR-466i-5p	Aldosterone regulated sodium reabsorption	12	43	3057	22156	0.011405	1
mmu-miR-466i-5p	ErbB signaling pathway	20	89	3057	22156	0.0174022	1
mmu-miR-466i-5p	Non small cell lung cancer	14	55	3057	22156	0.0151926	1
mmu-miR-466i-5p	B cell receptor signaling pathway	16	76	3057	22156	0.0532227	1
mmu-miR-466i-5p	Bladder cancer	12	44	3057	22156	0.0137598	1
mmu-miR-466i-5p	T cell receptor signaling pathway	24	110	3057	22156	0.0141348	1
mmu-miR-466i-5p	Fc gamma R mediated phagocytosis	19	94	3057	22156	0.0540107	1
mmu-miR-466i-5p	Taurine and hypotaurine metabolism	4	10	3057	22156	0.0380685	1
mmu-miR-466i-5p	Insulin signaling pathway	28	138	3057	22156	0.0220688	1
mmu-miR-466i-5p	Acute myeloid leukemia	14	58	3057	22156	0.0238434	1
mmu-miR-466i-5p	Basal cell carcinoma	13	55	3057	22156	0.033789	1
mmu-miR-466i-5p	Neuroactive ligand receptor interaction	47	263	3057	22156	0.0364771	1
mmu-miR-466i-5p	Steroid hormone biosynthesis	14	53	3057	22156	0.0109273	1
mmu-miR-466i-5p	Hedgehog signaling pathway	14	54	3057	22156	0.0129244	1
mmu-miR-466i-5p	Pancreatic cancer	18	74	3057	22156	0.0104961	1
mmu-miR-466i-5p	GnRH signaling pathway	21	100	3057	22156	0.0307273	1
mmu-miR-466i-5p	Chronic myeloid leukemia	17	77	3057	22156	0.0315027	1
mmu-miR-466i-5p	Starch and sucrose metabolism	11	44	3057	22156	0.0334142	1
mmu-miR-466i-5p	Cytokine cytokine receptor interaction	44	245	3057	22156	0.0389434	1
mmu-miR-466m-5p	Endocytosis	39	204	2222	22156	5.97179e-05	0.0103909
mmu-miR-466m-5p	Hedgehog signaling pathway	14	54	2222	22156	0.000680398	0.116348
mmu-miR-466m-5p	Cell adhesion molecules CAMs	28	149	2222	22156	0.000816269	0.139582
mmu-miR-466m-5p	Adipocytokine signaling pathway	16	68	2222	22156	0.000923779	0.157966
mmu-miR-466m-5p	Insulin signaling pathway	24	138	2222	22156	0.00524006	0.770289
mmu-miR-466m-5p	Leukocyte transendothelial migration	21	119	2222	22156	0.00729969	0.992758
mmu-miR-466m-5p	Non small cell lung cancer	10	55	2222	22156	0.0449494	1
mmu-miR-466m-5p	Endometrial cancer	10	53	2222	22156	0.0359065	1
mmu-miR-466m-5p	Axon guidance	22	130	2222	22156	0.0100259	1
mmu-miR-466m-5p	Focal adhesion	28	197	2222	22156	0.0373253	1
mmu-miR-466m-5p	Basal cell carcinoma	10	55	2222	22156	0.0449494	1
mmu-miR-466m-5p	Primary immunodeficiency	8	34	2222	22156	0.0170556	1
mmu-miR-466m-5p	Ubiquitin mediated proteolysis	22	138	2222	22156	0.0193651	1
mmu-miR-466m-5p	ErbB signaling pathway	14	89	2222	22156	0.0594563	1
mmu-miR-466m-5p	Pyrimidine metabolism	17	97	2222	22156	0.0157655	1
mmu-miR-466m-5p	Tight junction	20	135	2222	22156	0.0490316	1
mmu-miR-466m-5p	Wnt signaling pathway	23	150	2222	22156	0.0259773	1
mmu-miR-466m-5p	TGF beta signaling pathway	14	87	2222	22156	0.0506952	1
mmu-miR-466m-5p	Jak STAT signaling pathway	23	154	2222	22156	0.0340249	1
mmu-miR-466m-5p	Viral myocarditis	15	88	2222	22156	0.0281707	1
mmu-miR-466m-5p	Thyroid cancer	8	31	2222	22156	0.00969955	1
mmu-miR-466m-5p	Colorectal cancer	15	87	2222	22156	0.0256666	1
mmu-miR-466m-5p	Adherens junction	14	76	2222	22156	0.0179535	1
mmu-miR-466m-5p	Pathways in cancer	46	324	2222	22156	0.0100526	1
mmu-miR-466m-5p	Natural killer cell mediated cytotoxicity	20	125	2222	22156	0.024039	1
mmu-miR-466m-5p	Small cell lung cancer	16	86	2222	22156	0.0108807	1
mmu-miR-466m-5p	Long term potentiation	12	71	2222	22156	0.0489971	1
mmu-miR-468-3p	MAPK signaling pathway	42	268	1603	22156	1.71759e-06	0.000305731
mmu-miR-468-3p	Axon guidance	22	130	1603	22156	0.000155618	0.0270775
mmu-miR-468-3p	Endocytosis	29	204	1603	22156	0.000367538	0.0613788
mmu-miR-468-3p	Hypertrophic cardiomyopathy HCM	16	86	1603	22156	0.000400194	0.0664323
mmu-miR-468-3p	ErbB signaling pathway	16	89	1603	22156	0.000595234	0.0974059
mmu-miR-468-3p	Dorso ventral axis formation	7	22	1603	22156	0.000663309	0.108119
mmu-miR-468-3p	VEGF signaling pathway	14	75	1603	22156	0.000872063	0.141274
mmu-miR-468-3p	T cell receptor signaling pathway	18	110	1603	22156	0.000896548	0.145241
mmu-miR-468-3p	B cell receptor signaling pathway	14	76	1603	22156	0.000999013	0.160841
mmu-miR-468-3p	Neurotrophin signaling pathway	20	130	1603	22156	0.00106484	0.171439
mmu-miR-468-3p	Chronic myeloid leukemia	14	77	1603	22156	0.00114114	0.183723
mmu-miR-468-3p	Non small cell lung cancer	11	55	1603	22156	0.00170002	0.266904
mmu-miR-468-3p	Tight junction	20	135	1603	22156	0.00170472	0.267641
mmu-miR-468-3p	GnRH signaling pathway	16	100	1603	22156	0.00214468	0.332425
mmu-miR-468-3p	Pathways in cancer	38	324	1603	22156	0.00224178	0.347476
mmu-miR-468-3p	Lysine degradation	9	41	1603	22156	0.0022424	0.347572
mmu-miR-468-3p	Arrhythmogenic right ventricular cardiomyopathy ARVC	13	74	1603	22156	0.00232948	0.35874
mmu-miR-468-3p	Dilated cardiomyopathy	15	93	1603	22156	0.00268433	0.410703
mmu-miR-468-3p	Regulation of actin cytoskeleton	27	212	1603	22156	0.00296969	0.451393
mmu-miR-468-3p	Focal adhesion	25	197	1603	22156	0.00434257	0.6427
mmu-miR-468-3p	beta Alanine metabolism	5	22	1603	22156	0.0183938	1
mmu-miR-468-3p	Chemokine signaling pathway	22	185	1603	22156	0.0147356	1
mmu-miR-468-3p	Endometrial cancer	8	53	1603	22156	0.035614	1
mmu-miR-468-3p	Fc epsilon RI signaling pathway	12	80	1603	22156	0.0121274	1
mmu-miR-468-3p	Fc gamma R mediated phagocytosis	13	94	1603	22156	0.0176728	1
mmu-miR-468-3p	GlycosylphosphatidylinositolGPI anchor biosynthesis	5	25	1603	22156	0.0310249	1
mmu-miR-468-3p	TGF beta signaling pathway	11	87	1603	22156	0.0488498	1
mmu-miR-468-3p	Sphingolipid metabolism	7	40	1603	22156	0.0232269	1
mmu-miR-468-3p	Vascular smooth muscle contraction	16	121	1603	22156	0.0137785	1
mmu-miR-468-3p	Glioma	9	66	1603	22156	0.0473786	1
mmu-miR-468-3p	Aldosterone regulated sodium reabsorption	8	43	1603	22156	0.0109827	1
mmu-miR-468-3p	Long term potentiation	11	71	1603	22156	0.0126518	1
mmu-miR-468-3p	Insulin signaling pathway	17	138	1603	22156	0.0217011	1
mmu-miR-468-3p	Long term depression	11	74	1603	22156	0.0169692	1
mmu-miR-468-3p	Cardiac muscle contraction	11	82	1603	22156	0.0337579	1
mmu-miR-468-3p	Gap junction	13	89	1603	22156	0.0114927	1
mmu-miR-468-3p	Natural killer cell mediated cytotoxicity	15	125	1603	22156	0.0364603	1
mmu-miR-468-3p	Renal cell carcinoma	11	69	1603	22156	0.0102755	1
mmu-miR-468-3p	Adherens junction	10	76	1603	22156	0.0466988	1
mmu-miR-468-3p	Pancreatic cancer	11	74	1603	22156	0.0169692	1
mmu-miR-468-3p	Melanoma	10	72	1603	22156	0.0339156	1
mmu-miR-5107-5p	Endocytosis	47	204	2507	22156	1.40686e-06	0.000251829
mmu-miR-5107-5p	Melanogenesis	29	101	2507	22156	1.47181e-06	0.000263454
mmu-miR-5107-5p	Pathways in cancer	65	324	2507	22156	2.95399e-06	0.00052581
mmu-miR-5107-5p	Adherens junction	23	76	2507	22156	6.65017e-06	0.00117708
mmu-miR-5107-5p	Colorectal cancer	24	87	2507	22156	2.4043e-05	0.00418348
mmu-miR-5107-5p	Focal adhesion	42	197	2507	22156	3.66597e-05	0.00634213
mmu-miR-5107-5p	Axon guidance	31	130	2507	22156	4.09367e-05	0.0070411
mmu-miR-5107-5p	MAPK signaling pathway	52	268	2507	22156	6.95986e-05	0.0118318
mmu-miR-5107-5p	Basal cell carcinoma	17	55	2507	22156	7.69153e-05	0.0130669
mmu-miR-5107-5p	Pancreatic cancer	20	74	2507	22156	0.000151838	0.025205
mmu-miR-5107-5p	Renal cell carcinoma	19	69	2507	22156	0.000168515	0.0279734
mmu-miR-5107-5p	Wnt signaling pathway	32	150	2507	22156	0.000289814	0.0475294
mmu-miR-5107-5p	Prostate cancer	22	89	2507	22156	0.000296699	0.0486586
mmu-miR-5107-5p	Thyroid cancer	11	31	2507	22156	0.000371826	0.0606077
mmu-miR-5107-5p	Regulation of actin cytoskeleton	41	212	2507	22156	0.000413498	0.0669867
mmu-miR-5107-5p	Acute myeloid leukemia	16	58	2507	22156	0.000526075	0.0846981
mmu-miR-5107-5p	VEGF signaling pathway	19	75	2507	22156	0.000538047	0.0866255
mmu-miR-5107-5p	Long term potentiation	18	71	2507	22156	0.00073839	0.118142
mmu-miR-5107-5p	Glycerophospholipid metabolism	17	67	2507	22156	0.00101446	0.160285
mmu-miR-5107-5p	Arrhythmogenic right ventricular cardiomyopathy ARVC	18	74	2507	22156	0.00124153	0.192655
mmu-miR-5107-5p	Fc gamma R mediated phagocytosis	21	94	2507	22156	0.00164189	0.247926
mmu-miR-5107-5p	Notch signaling pathway	13	48	2507	22156	0.00204997	0.301345
mmu-miR-5107-5p	Bladder cancer	12	44	2507	22156	0.00282296	0.40086
mmu-miR-5107-5p	mTOR signaling pathway	13	52	2507	22156	0.00439197	0.597308
mmu-miR-5107-5p	Chronic myeloid leukemia	17	77	2507	22156	0.00495116	0.668407
mmu-miR-5107-5p	Glioma	15	66	2507	22156	0.00606156	0.806188
mmu-miR-5107-5p	Aldosterone regulated sodium reabsorption	11	43	2507	22156	0.00705422	0.931157
mmu-miR-5107-5p	Non small cell lung cancer	13	55	2507	22156	0.00728221	0.953969
mmu-miR-5107-5p	Cytokine cytokine receptor interaction	39	245	2507	22156	0.0176673	1
mmu-miR-5107-5p	Chondroitin sulfate biosynthesis	6	22	2507	22156	0.0315214	1
mmu-miR-5107-5p	ErbB signaling pathway	17	89	2507	22156	0.0208605	1
mmu-miR-5107-5p	Neurotrophin signaling pathway	22	130	2507	22156	0.0349473	1
mmu-miR-5107-5p	Glycosphingolipid biosynthesis lacto and neolacto series	6	24	2507	22156	0.0468095	1
mmu-miR-5107-5p	Phosphatidylinositol signaling system	16	76	2507	22156	0.0100578	1
mmu-miR-5107-5p	Lysosome	20	121	2507	22156	0.0527848	1
mmu-miR-5107-5p	GnRH signaling pathway	18	100	2507	22156	0.0309295	1
mmu-miR-5107-5p	Long term depression	16	74	2507	22156	0.0077533	1
mmu-miR-5107-5p	Hedgehog signaling pathway	12	54	2507	22156	0.0158818	1
mmu-miR-5107-5p	Gap junction	17	89	2507	22156	0.0208605	1
mmu-miR-5107-5p	Jak STAT signaling pathway	27	154	2507	22156	0.0138045	1
mmu-miR-5107-5p	Chemokine signaling pathway	30	185	2507	22156	0.0272103	1
mmu-miR-5107-5p	B cell receptor signaling pathway	15	76	2507	22156	0.0219257	1
mmu-miR-5107-5p	Fructose and mannose metabolism	8	36	2507	22156	0.0446462	1
mmu-miR-5107-5p	Heparan sulfate biosynthesis	7	26	2507	22156	0.0222778	1
mmu-miR-5107-5p	Melanoma	14	72	2507	22156	0.0295245	1
mmu-miR-5107-5p	Glutathione metabolism	11	53	2507	22156	0.0328038	1
mmu-miR-5107-5p	Hypertrophic cardiomyopathy HCM	17	86	2507	22156	0.015141	1
mmu-miR-5107-5p	Inositol phosphate metabolism	12	54	2507	22156	0.0158818	1
mmu-miR-5107-5p	Endometrial cancer	12	53	2507	22156	0.0137276	1
mmu-miR-5107-5p	Cell adhesion molecules CAMs	27	149	2507	22156	0.00903227	1
mmu-miR-5107-5p	Natural killer cell mediated cytotoxicity	22	125	2507	22156	0.0234644	1
mmu-miR-5107-5p	Prion diseases	8	35	2507	22156	0.0383962	1
mmu-miR-5107-5p	Insulin signaling pathway	24	138	2507	22156	0.0212456	1
mmu-miR-5107-5p	Type II diabetes mellitus	10	51	2507	22156	0.0571525	1
mmu-miR-5107-5p	Leukocyte transendothelial migration	20	119	2507	22156	0.0455487	1
mmu-miR-5107-5p	Fc epsilon RI signaling pathway	15	80	2507	22156	0.0334405	1
mmu-miR-574-5p	Calcium signaling pathway	33	179	1743	22156	3.55643e-06	0.000633045
mmu-miR-574-5p	Axon guidance	21	130	1743	22156	0.00122809	0.211231
mmu-miR-574-5p	Ubiquitin mediated proteolysis	21	138	1743	22156	0.00261676	0.429149
mmu-miR-574-5p	Endocytosis	28	204	1743	22156	0.00277621	0.452523
mmu-miR-574-5p	Hedgehog signaling pathway	11	54	1743	22156	0.00282241	0.460053
mmu-miR-574-5p	Long term potentiation	13	71	1743	22156	0.00330648	0.529037
mmu-miR-574-5p	Wnt signaling pathway	22	150	1743	22156	0.00334711	0.535538
mmu-miR-574-5p	Pancreatic cancer	13	74	1743	22156	0.00478368	0.746254
mmu-miR-574-5p	Neuroactive ligand receptor interaction	33	263	1743	22156	0.00523635	0.806398
mmu-miR-574-5p	Aldosterone regulated sodium reabsorption	9	43	1743	22156	0.00551437	0.843698
mmu-miR-574-5p	Apoptosis	14	85	1743	22156	0.00631247	0.94687
mmu-miR-574-5p	Gap junction	12	89	1743	22156	0.0458114	1
mmu-miR-574-5p	Glioma	10	66	1743	22156	0.0327515	1
mmu-miR-574-5p	Long term depression	11	74	1743	22156	0.0294037	1
mmu-miR-574-5p	Insulin signaling pathway	18	138	1743	22156	0.0232737	1
mmu-miR-574-5p	Vascular smooth muscle contraction	17	121	1743	22156	0.0138202	1
mmu-miR-574-5p	Chemokine signaling pathway	21	185	1743	22156	0.0570773	1
mmu-miR-574-5p	Cardiac muscle contraction	11	82	1743	22156	0.0559873	1
mmu-miR-574-5p	Pathways in cancer	37	324	1743	22156	0.0142933	1
mmu-miR-574-5p	Dorso ventral axis formation	5	22	1743	22156	0.0255094	1
mmu-miR-574-5p	ErbB signaling pathway	12	89	1743	22156	0.0458114	1
mmu-miR-574-5p	Valine leucine and isoleucine biosynthesis	4	11	1743	22156	0.00803344	1
mmu-miR-574-5p	Phosphatidylinositol signaling system	11	76	1743	22156	0.0349651	1
mmu-miR-574-5p	Fc gamma R mediated phagocytosis	13	94	1743	22156	0.0323661	1
mmu-miR-574-5p	Focal adhesion	24	197	1743	22156	0.0215022	1
mmu-miR-574-5p	Colorectal cancer	12	87	1743	22156	0.03946	1
mmu-miR-574-5p	Primary immunodeficiency	7	34	1743	22156	0.0150536	1
mmu-miR-574-5p	Melanogenesis	15	101	1743	22156	0.0124044	1
mmu-miR-574-5p	Cell adhesion molecules CAMs	18	149	1743	22156	0.0451689	1
mmu-miR-574-5p	Regulation of actin cytoskeleton	27	212	1743	22156	0.00891942	1
mmu-miR-574-5p	Galactose metabolism	6	27	1743	22156	0.0165413	1
mmu-miR-574-5p	Cytokine cytokine receptor interaction	28	245	1743	22156	0.0296512	1
mmu-miR-574-5p	B cell receptor signaling pathway	11	76	1743	22156	0.0349651	1
mmu-miR-669b-5p	Colorectal cancer	24	87	2512	22156	2.48491e-05	0.00444798
mmu-miR-669b-5p	Wnt signaling pathway	32	150	2512	22156	0.000300362	0.053164
mmu-miR-669b-5p	MAPK signaling pathway	49	268	2512	22156	0.000497115	0.0874923
mmu-miR-669b-5p	Pathways in cancer	56	324	2512	22156	0.000865757	0.152373
mmu-miR-669b-5p	Calcium signaling pathway	33	179	2512	22156	0.0033104	0.536285
mmu-miR-669b-5p	N Glycan biosynthesis	12	46	2512	22156	0.0042767	0.671442
mmu-miR-669b-5p	Focal adhesion	34	197	2512	22156	0.0082886	1
mmu-miR-669b-5p	O Glycan biosynthesis	7	27	2512	22156	0.0274861	1
mmu-miR-669b-5p	Neurotrophin signaling pathway	23	130	2512	22156	0.0201379	1
mmu-miR-669b-5p	Riboflavin metabolism	5	16	2512	22156	0.0279193	1
mmu-miR-669b-5p	Endocytosis	32	204	2512	22156	0.0359838	1
mmu-miR-669b-5p	mTOR signaling pathway	12	52	2512	22156	0.0119819	1
mmu-miR-669b-5p	Inositol phosphate metabolism	11	54	2512	22156	0.0376015	1
mmu-miR-669b-5p	ErbB signaling pathway	18	89	2512	22156	0.0102523	1
mmu-miR-669b-5p	Lysine degradation	10	41	2512	22156	0.0142533	1
mmu-miR-669b-5p	Melanoma	14	72	2512	22156	0.0299697	1
mmu-miR-669b-5p	Circadian rhythm mammal	4	13	2512	22156	0.0509469	1
mmu-miR-669b-5p	Hypertrophic cardiomyopathy HCM	15	86	2512	22156	0.058956	1
mmu-miR-669b-5p	Chondroitin sulfate biosynthesis	6	22	2512	22156	0.0317963	1
mmu-miR-669b-5p	Arrhythmogenic right ventricular cardiomyopathy ARVC	15	74	2512	22156	0.0177278	1
mmu-miR-669b-5p	Axon guidance	22	130	2512	22156	0.0356214	1
mmu-miR-669b-5p	Neuroactive ligand receptor interaction	40	263	2512	22156	0.0329071	1
mmu-miR-669b-5p	Adherens junction	15	76	2512	22156	0.0222834	1
mmu-miR-669b-5p	Long term depression	14	74	2512	22156	0.0369919	1
mmu-miR-669b-5p	Regulation of actin cytoskeleton	34	212	2512	22156	0.0235545	1
mmu-miR-669b-5p	Glioma	13	66	2512	22156	0.0324081	1
mmu-miR-669b-5p	Prostate cancer	17	89	2512	22156	0.0212299	1
mmu-miR-669b-5p	Insulin signaling pathway	24	138	2512	22156	0.021707	1
mmu-miR-669b-5p	TGF beta signaling pathway	17	87	2512	22156	0.0171988	1
mmu-miR-669b-5p	Pancreatic cancer	16	74	2512	22156	0.00789955	1
mmu-miR-669n	Cell adhesion molecules CAMs	37	149	2474	22156	2.06818e-06	0.000368135
mmu-miR-669n	MAPK signaling pathway	54	268	2474	22156	1.18444e-05	0.00208461
mmu-miR-669n	Pathways in cancer	62	324	2474	22156	1.53564e-05	0.00268736
mmu-miR-669n	Neuroactive ligand receptor interaction	52	263	2474	22156	2.91658e-05	0.00507485
mmu-miR-669n	Wnt signaling pathway	34	150	2474	22156	4.14712e-05	0.00721599
mmu-miR-669n	Neurotrophin signaling pathway	28	130	2474	22156	0.000463049	0.0787183
mmu-miR-669n	Focal adhesion	38	197	2474	22156	0.0005378	0.0914259
mmu-miR-669n	Aldosterone regulated sodium reabsorption	13	43	2474	22156	0.00058664	0.0997288
mmu-miR-669n	ErbB signaling pathway	21	89	2474	22156	0.000656812	0.111658
mmu-miR-669n	Adherens junction	18	76	2474	22156	0.00147876	0.243996
mmu-miR-669n	Colorectal cancer	19	87	2474	22156	0.0030154	0.470402
mmu-miR-669n	Hedgehog signaling pathway	13	54	2474	22156	0.00553492	0.819168
mmu-miR-669n	Thyroid cancer	7	31	2474	22156	0.0510609	1
mmu-miR-669n	Arrhythmogenic right ventricular cardiomyopathy ARVC	15	74	2474	22156	0.015602	1
mmu-miR-669n	Prostate cancer	18	89	2474	22156	0.00881513	1
mmu-miR-669n	Chondroitin sulfate biosynthesis	6	22	2474	22156	0.0297476	1
mmu-miR-669n	Chronic myeloid leukemia	15	77	2474	22156	0.0219904	1
mmu-miR-669n	Melanogenesis	20	101	2474	22156	0.00760638	1
mmu-miR-669n	GnRH signaling pathway	17	100	2474	22156	0.0508403	1
mmu-miR-669n	Renal cell carcinoma	14	69	2474	22156	0.0189238	1
mmu-miR-669n	Pancreatic cancer	15	74	2474	22156	0.015602	1
mmu-miR-669n	Long term potentiation	14	71	2474	22156	0.02389	1
mmu-miR-669n	Glioma	13	66	2474	22156	0.0290615	1
mmu-miR-669n	T cell receptor signaling pathway	20	110	2474	22156	0.0189841	1
mmu-miR-669n	Axon guidance	21	130	2474	22156	0.0526903	1
mmu-miR-669n	mTOR signaling pathway	11	52	2474	22156	0.0264517	1
mmu-miR-669n	Ubiquitin mediated proteolysis	22	138	2474	22156	0.0545231	1
mmu-miR-669n	Toll like receptor signaling pathway	20	101	2474	22156	0.00760638	1
mmu-miR-669n	Phosphatidylinositol signaling system	14	76	2474	22156	0.0404627	1
mmu-miR-669n	Basal cell carcinoma	12	55	2474	22156	0.0166047	1
mmu-miR-669n	Insulin signaling pathway	22	138	2474	22156	0.0545231	1
mmu-miR-669n	NOD like receptor signaling pathway	12	63	2474	22156	0.0441686	1
mmu-miR-669n	Acute myeloid leukemia	12	58	2474	22156	0.0247246	1
mmu-miR-669n	Calcium signaling pathway	31	179	2474	22156	0.00874606	1
mmu-miR-669n	Chemokine signaling pathway	31	185	2474	22156	0.0138309	1
mmu-miR-669n	RIG I like receptor signaling pathway	15	70	2474	22156	0.00942507	1
mmu-miR-669n	ECM receptor interaction	17	82	2474	22156	0.00836462	1
mmu-miR-669n	Endocytosis	34	204	2474	22156	0.0111763	1
mmu-miR-709	Pathways in cancer	93	324	3769	22156	9.80306e-08	1.85278e-05
mmu-miR-709	Colorectal cancer	35	87	3769	22156	2.44926e-07	4.58012e-05
mmu-miR-709	Wnt signaling pathway	51	150	3769	22156	3.24899e-07	6.07561e-05
mmu-miR-709	Neurotrophin signaling pathway	43	130	3769	22156	5.9079e-06	0.00108705
mmu-miR-709	Acute myeloid leukemia	24	58	3769	22156	1.04026e-05	0.00190368
mmu-miR-709	Chronic myeloid leukemia	29	77	3769	22156	1.19184e-05	0.00216916
mmu-miR-709	Glioma	26	66	3769	22156	1.30751e-05	0.0023666
mmu-miR-709	ErbB signaling pathway	31	89	3769	22156	3.67741e-05	0.00643548
mmu-miR-709	Basal cell carcinoma	22	55	3769	22156	4.50587e-05	0.00784021
mmu-miR-709	Chemokine signaling pathway	53	185	3769	22156	5.42916e-05	0.00939244
mmu-miR-709	Purine metabolism	47	160	3769	22156	7.16327e-05	0.0123208
mmu-miR-709	Endometrial cancer	21	53	3769	22156	7.86077e-05	0.0135205
mmu-miR-709	Axon guidance	40	130	3769	22156	7.88481e-05	0.0135619
mmu-miR-709	Renal cell carcinoma	25	69	3769	22156	9.77213e-05	0.0167103
mmu-miR-709	Apoptosis	29	85	3769	22156	9.89709e-05	0.016924
mmu-miR-709	Small cell lung cancer	29	86	3769	22156	0.0001253	0.021301
mmu-miR-709	Insulin signaling pathway	41	138	3769	22156	0.000152882	0.02599
mmu-miR-709	Focal adhesion	54	197	3769	22156	0.000165741	0.0281759
mmu-miR-709	Melanogenesis	32	101	3769	22156	0.000216469	0.0365833
mmu-miR-709	Prostate cancer	29	89	3769	22156	0.000245804	0.0415409
mmu-miR-709	Pancreatic cancer	25	74	3769	22156	0.00034533	0.0573248
mmu-miR-709	Adherens junction	25	76	3769	22156	0.000545115	0.0883087
mmu-miR-709	Pyrimidine metabolism	29	97	3769	22156	0.00118734	0.186412
mmu-miR-709	Non small cell lung cancer	19	55	3769	22156	0.00126205	0.198142
mmu-miR-709	Fc gamma R mediated phagocytosis	28	94	3769	22156	0.00152004	0.238646
mmu-miR-709	mTOR signaling pathway	18	52	3769	22156	0.00163414	0.254927
mmu-miR-709	Ubiquitin mediated proteolysis	37	138	3769	22156	0.0024895	0.383383
mmu-miR-709	Galactose metabolism	11	27	3769	22156	0.00306618	0.462993
mmu-miR-709	B cell receptor signaling pathway	23	76	3769	22156	0.00307326	0.464062
mmu-miR-709	Jak STAT signaling pathway	40	154	3769	22156	0.00318812	0.481406
mmu-miR-709	Regulation of actin cytoskeleton	52	212	3769	22156	0.00326907	0.493629
mmu-miR-709	Melanoma	22	72	3769	22156	0.00328105	0.495438
mmu-miR-709	Aldosterone regulated sodium reabsorption	15	43	3769	22156	0.00357015	0.531953
mmu-miR-709	Endocytosis	50	204	3769	22156	0.00392808	0.577875
mmu-miR-709	SNARE interactions in vesicular transport	13	36	3769	22156	0.004635	0.672075
mmu-miR-709	Glycosphingolipid biosynthesis ganglio series	7	15	3769	22156	0.00739303	0.990667
mmu-miR-709	Thyroid cancer	10	31	3769	22156	0.0282193	1
mmu-miR-709	MAPK signaling pathway	60	268	3769	22156	0.0134945	1
mmu-miR-709	Leukocyte transendothelial migration	29	119	3769	22156	0.0254509	1
mmu-miR-709	VEGF signaling pathway	20	75	3769	22156	0.0234056	1
mmu-miR-709	Fc epsilon RI signaling pathway	20	80	3769	22156	0.0444173	1
mmu-miR-709	Circadian rhythm mammal	5	13	3769	22156	0.0551787	1
mmu-miR-709	Lysosome	28	121	3769	22156	0.0507191	1
mmu-miR-709	RNA polymerase	9	27	3769	22156	0.0296845	1
mmu-miR-709	GnRH signaling pathway	24	100	3769	22156	0.0461699	1
mmu-miR-709	Fatty acid biosynthesis	4	6	3769	22156	0.00937475	1
mmu-miR-709	Steroid biosynthesis	6	17	3769	22156	0.0548766	1
mmu-miR-709	Glycerophospholipid metabolism	18	67	3769	22156	0.0283676	1
mmu-miR-709	Heparan sulfate biosynthesis	9	26	3769	22156	0.0232006	1
mmu-miR-709	Natural killer cell mediated cytotoxicity	30	125	3769	22156	0.0284296	1
mmu-miR-709	Phosphatidylinositol signaling system	21	76	3769	22156	0.0138076	1
mmu-miR-709	Toll like receptor signaling pathway	24	101	3769	22156	0.0511335	1
mmu-miR-709	Sphingolipid metabolism	12	40	3769	22156	0.030105	1
mmu-miR-721	Endocytosis	37	204	1619	22156	2.36203e-07	4.01545e-05
mmu-miR-721	TGF beta signaling pathway	21	87	1619	22156	8.48343e-07	0.000142522
mmu-miR-721	Gap junction	21	89	1619	22156	1.26611e-06	0.000212706
mmu-miR-721	Melanogenesis	20	101	1619	22156	3.64537e-05	0.00601486
mmu-miR-721	Colorectal cancer	18	87	1619	22156	4.80416e-05	0.00787882
mmu-miR-721	Insulin signaling pathway	24	138	1619	22156	5.96371e-05	0.00978048
mmu-miR-721	Adipocytokine signaling pathway	15	68	1619	22156	9.34864e-05	0.0152383
mmu-miR-721	Pancreatic cancer	15	74	1619	22156	0.00025398	0.0403829
mmu-miR-721	MAPK signaling pathway	36	268	1619	22156	0.000294252	0.046786
mmu-miR-721	GnRH signaling pathway	18	100	1619	22156	0.000309348	0.0491863
mmu-miR-721	Sphingolipid metabolism	10	40	1619	22156	0.000470323	0.0729
mmu-miR-721	Wnt signaling pathway	23	150	1619	22156	0.00056414	0.0867733
mmu-miR-721	ErbB signaling pathway	16	89	1619	22156	0.000662908	0.100762
mmu-miR-721	Fc epsilon RI signaling pathway	14	80	1619	22156	0.0018363	0.2681
mmu-miR-721	Glycosphingolipid biosynthesis globo series	5	14	1619	22156	0.00237025	0.341316
mmu-miR-721	Long term depression	13	74	1619	22156	0.00254129	0.363404
mmu-miR-721	Pathways in cancer	38	324	1619	22156	0.00265765	0.380044
mmu-miR-721	Vascular smooth muscle contraction	18	121	1619	22156	0.00300506	0.426557
mmu-miR-721	Phosphatidylinositol signaling system	13	76	1619	22156	0.00323862	0.454048
mmu-miR-721	Fc gamma R mediated phagocytosis	15	94	1619	22156	0.00327936	0.459111
mmu-miR-721	Type II diabetes mellitus	10	51	1619	22156	0.00340427	0.476598
mmu-miR-721	Chronic myeloid leukemia	13	77	1619	22156	0.00364151	0.506169
mmu-miR-721	mTOR signaling pathway	10	52	1619	22156	0.00394424	0.540361
mmu-miR-721	Ubiquitin mediated proteolysis	19	138	1619	22156	0.00558391	0.709156
mmu-miR-721	Glioma	11	66	1619	22156	0.00792167	0.934758
mmu-miR-721	Dorso ventral axis formation	5	22	1619	22156	0.0191292	1
mmu-miR-721	Calcium signaling pathway	22	179	1619	22156	0.0114471	1
mmu-miR-721	Long term potentiation	11	71	1619	22156	0.0135523	1
mmu-miR-721	Basal cell carcinoma	8	55	1619	22156	0.045316	1
mmu-miR-721	Prion diseases	6	35	1619	22156	0.0393707	1
mmu-miR-721	Hypertrophic cardiomyopathy HCM	11	86	1619	22156	0.048303	1
mmu-miR-721	Regulation of actin cytoskeleton	24	212	1619	22156	0.0217126	1
mmu-miR-721	Non small cell lung cancer	9	55	1619	22156	0.0174282	1
mmu-miR-721	Prostate cancer	11	89	1619	22156	0.0593075	1
mmu-miR-721	Purine metabolism	20	160	1619	22156	0.0129487	1
mmu-miR-721	Sulfur metabolism	3	10	1619	22156	0.0316749	1
mmu-miR-721	Renin angiotensin system	4	19	1619	22156	0.0455024	1
mmu-miR-721	Dilated cardiomyopathy	12	93	1619	22156	0.0380932	1
mmu-miR-721	Oocyte meiosis	14	113	1619	22156	0.0359853	1
mmu-miR-721	Glycosphingolipid biosynthesis ganglio series	4	15	1619	22156	0.0202065	1
mmu-miR-721	Adherens junction	11	76	1619	22156	0.0217857	1
mmu-miR-721	SNARE interactions in vesicular transport	6	36	1619	22156	0.0444338	1
mmu-miR-721	T cell receptor signaling pathway	15	110	1619	22156	0.0139775	1
mmu-miR-721	Acute myeloid leukemia	9	58	1619	22156	0.0240314	1
mmu-miR-721	Progesterone mediated oocyte maturation	13	88	1619	22156	0.0113367	1
mmu-miR-7a-5p	Pathways in cancer	50	324	1942	22156	6.03397e-05	0.0108611
mmu-miR-7a-5p	Wnt signaling pathway	27	150	1942	22156	0.000248917	0.0443072
mmu-miR-7a-5p	Small cell lung cancer	18	86	1942	22156	0.000405064	0.0716963
mmu-miR-7a-5p	Ascorbate and aldarate metabolism	8	23	1942	22156	0.000506519	0.0886408
mmu-miR-7a-5p	Pentose and glucuronate interconversions	8	26	1942	22156	0.00127228	0.215015
mmu-miR-7a-5p	Endocytosis	31	204	1942	22156	0.00180057	0.302495
mmu-miR-7a-5p	VEGF signaling pathway	15	75	1942	22156	0.00193193	0.324564
mmu-miR-7a-5p	Regulation of actin cytoskeleton	31	212	1942	22156	0.00329399	0.540214
mmu-miR-7a-5p	Amyotrophic lateral sclerosis ALS	12	57	1942	22156	0.00340064	0.554304
mmu-miR-7a-5p	Colorectal cancer	16	87	1942	22156	0.00340765	0.555447
mmu-miR-7a-5p	MAPK signaling pathway	37	268	1942	22156	0.00386428	0.618285
mmu-miR-7a-5p	Pancreatic cancer	14	74	1942	22156	0.00457491	0.713686
mmu-miR-7a-5p	Porphyrin and chlorophyll metabolism	9	38	1942	22156	0.00471283	0.730488
mmu-miR-7a-5p	mTOR signaling pathway	11	52	1942	22156	0.00475853	0.737572
mmu-miR-7a-5p	Biosynthesis of unsaturated fatty acids	7	27	1942	22156	0.00728164	0.951065
mmu-miR-7a-5p	Chronic myeloid leukemia	12	77	1942	22156	0.0352065	1
mmu-miR-7a-5p	Steroid hormone biosynthesis	9	53	1942	22156	0.0394149	1
mmu-miR-7a-5p	Cell cycle	18	128	1942	22156	0.0305238	1
mmu-miR-7a-5p	ErbB signaling pathway	15	89	1942	22156	0.0101924	1
mmu-miR-7a-5p	Neurotrophin signaling pathway	18	130	1942	22156	0.0349373	1
mmu-miR-7a-5p	Hedgehog signaling pathway	9	54	1942	22156	0.0437638	1
mmu-miR-7a-5p	NOD like receptor signaling pathway	11	63	1942	22156	0.0200606	1
mmu-miR-7a-5p	Chondroitin sulfate biosynthesis	5	22	1942	22156	0.0384352	1
mmu-miR-7a-5p	Prostate cancer	14	89	1942	22156	0.0224986	1
mmu-miR-7a-5p	Insulin signaling pathway	18	138	1942	22156	0.0573193	1
mmu-miR-7a-5p	Basal cell carcinoma	9	55	1942	22156	0.0484225	1
mmu-miR-7a-5p	Starch and sucrose metabolism	8	44	1942	22156	0.0354057	1
mmu-miR-7a-5p	Limonene and pinene degradation	4	15	1942	22156	0.036656	1
mmu-miR-7a-5p	Axon guidance	18	130	1942	22156	0.0349373	1
mmu-miR-7a-5p	Ubiquitin mediated proteolysis	18	138	1942	22156	0.0573193	1
mmu-miR-7a-5p	Focal adhesion	25	197	1942	22156	0.0388178	1
mmu-miR-877-3p	Adherens junction	15	76	1888	22156	0.0016792	0.288823
mmu-miR-877-3p	Wnt signaling pathway	24	150	1888	22156	0.00196865	0.336639
mmu-miR-877-3p	Calcium signaling pathway	27	179	1888	22156	0.00257493	0.435163
mmu-miR-877-3p	Axon guidance	21	130	1888	22156	0.00323863	0.534375
mmu-miR-877-3p	TGF beta signaling pathway	15	87	1888	22156	0.00643943	0.940156
mmu-miR-877-3p	Colorectal cancer	15	87	1888	22156	0.00643943	0.940156
mmu-miR-877-3p	Phosphatidylinositol signaling system	12	76	1888	22156	0.0266063	1
mmu-miR-877-3p	Renal cell carcinoma	11	69	1888	22156	0.0308802	1
mmu-miR-877-3p	Natural killer cell mediated cytotoxicity	19	125	1888	22156	0.00951931	1
mmu-miR-877-3p	Synthesis and degradation of ketone bodies	4	10	1888	22156	0.00725844	1
mmu-miR-877-3p	Dorso ventral axis formation	5	22	1888	22156	0.0345864	1
mmu-miR-877-3p	Steroid biosynthesis	4	17	1888	22156	0.0509781	1
mmu-miR-877-3p	Tryptophan metabolism	7	40	1888	22156	0.0500552	1
mmu-miR-877-3p	Regulation of actin cytoskeleton	26	212	1888	22156	0.0381896	1
mmu-miR-877-3p	Melanogenesis	15	101	1888	22156	0.0239103	1
mmu-miR-877-3p	Non small cell lung cancer	9	55	1888	22156	0.041643	1
mmu-miR-877-3p	Homologous recombination	6	27	1888	22156	0.0236674	1
mmu-miR-877-3p	Glioma	12	66	1888	22156	0.00922448	1
mmu-miR-877-3p	O Glycan biosynthesis	6	27	1888	22156	0.0236674	1
mmu-miR-877-3p	Fc gamma R mediated phagocytosis	13	94	1888	22156	0.0554248	1
mmu-miR-877-3p	Neurotrophin signaling pathway	17	130	1888	22156	0.050157	1
mmu-miR-877-3p	Focal adhesion	25	197	1888	22156	0.0290666	1
mmu-miR-877-3p	ErbB signaling pathway	13	89	1888	22156	0.0381514	1
mmu-miR-877-3p	Endocytosis	28	204	1888	22156	0.00819906	1
mmu-miR-877-3p	Pancreatic cancer	13	74	1888	22156	0.00921209	1
mmu-miR-877-3p	mTOR signaling pathway	10	52	1888	22156	0.0113712	1
mmu-miR-877-3p	Aldosterone regulated sodium reabsorption	8	43	1888	22156	0.0269901	1
mmu-miR-877-3p	Leukocyte transendothelial migration	16	119	1888	22156	0.0454758	1
mmu-miR-877-3p	Terpenoid backbone biosynthesis	4	14	1888	22156	0.0262818	1

## Sheet: FDR<0.05 and counts>30
	miRNA	Pathway Name	FDR value	Gene counts
1	mmu-miR-1187	Wnt signaling pathway	0.00479562	34
	mmu-miR-1187	Axon guidance	0.00974335	30
	mmu-miR-1187	Neuroactive ligand receptor interaction	0.0235403	49
2	mmu-miR-150-5p	MAPK signaling pathway	0.00629386	49
3	mmu-miR-3082-5p	Axon guidance	1.25469e-06	39
	mmu-miR-3082-5p	Focal adhesion	0.000234741	46
	mmu-miR-3082-5p	Chemokine signaling pathway	0.000574969	43
	mmu-miR-3082-5p	MAPK signaling pathway	0.00154875	54
	mmu-miR-3082-5p	Neurotrophin signaling pathway	0.0175111	30
4	mmu-miR-3473a	ErbB signaling pathway	7.13079e-07	33
	mmu-miR-3473a	Focal adhesion	3.47622e-06	55
	mmu-miR-3473a	Wnt signaling pathway	5.13574e-06	44
	mmu-miR-3473a	Axon guidance	3.62608e-05	39
	mmu-miR-3473a	T cell receptor signaling pathway	0.00530384	30
	mmu-miR-3473a	MAPK signaling pathway	0.0106988	56
	mmu-miR-3473a	Cell adhesion molecules CAMs	0.01877	36
	mmu-miR-3473a	Leukocyte transendothelial migration	0.0256365	30
5	mmu-miR-3473b	Axon guidance	2.03689e-06	36
	mmu-miR-3473b	Wnt signaling pathway	0.00226011	33
6	mmu-miR-468-3p	MAPK signaling pathway	0.000305731	40
7	mmu-miR-5107-5p	Focal adhesion	0.00634213	42
	mmu-miR-5107-5p	Axon guidance	0.0070411	31
	mmu-miR-5107-5p	MAPK signaling pathway	0.0118318	51
	mmu-miR-5107-5p	Wnt signaling pathway	0.0475294	32
8	mmu-miR-669n	Cell adhesion molecules CAMs	0.000368135	36
	mmu-miR-669n	MAPK signaling pathway	0.00208461	54
	mmu-miR-669n	Neuroactive ligand receptor interaction	0.00507485	52
	mmu-miR-669n	Wnt signaling pathway	0.00721599	34
9	mmu-miR-709	Wnt signaling pathway	6.07561e-05	51
	mmu-miR-709	Neurotrophin signaling pathway	0.00108705	43
	mmu-miR-709	ErbB signaling pathway	0.00643548	31
	mmu-miR-709	Chemokine signaling pathway	0.00939244	53
	mmu-miR-709	Axon guidance	0.0135619	40
	mmu-miR-709	Focal adhesion	0.0281759	54
10	mmu-miR-721	MAPK signaling pathway	0.046786	35

## Sheet: target genes
	Axon guidance	mmu-miR-1187	PLXNC1, PLXNA1, ABLIM3, CXCL12, SEMA5A, KRAS, UNC5A, PPP3CB, NFAT5, ROBO2, UNC5D, UNC5C, RHOD, SEMA3A, NFATC2, NFATC3, NFATC1, ROCK2, EFNB2, ARHGEF12, EPHA5, SEMA6A, NRAS, MAPK1, NCK2, SEMA4F, RGS3, GSK3B, SRGAP3, EFNA4
		mmu-miR-3082-5p	ABLIM1, PLXNC1, NRP1, GNAI3, GNAI1, EFNA2, L1CAM, CXCL12, SEMA5A, CDC42, PTK2, KRAS, PAK2, PAK3, UNC5A, SEMA3E, NFAT5, SEMA3D, ROBO2, RHOD, LIMK2, ROCK1, DPYSL5, DPYSL2, ARHGEF12, CDK5, EPHA5, NRAS, EPHA4, MAPK1, SEMA6B, RND1, SEMA6D, FYN, GSK3B, CFL1, SRGAP3, EFNA5, SEMA4D
		mmu-miR-3473a	ABLIM1, PLXNA4, PPP3R2, L1CAM, CXCL12, EPHB4, EPHB2, SEMA5A, PAK6, PAK7, CDC42, PTK2, RAC2, PAK2, UNC5B, SEMA3G, SEMA3E, SEMA3D, NFAT5, RHOA, UNC5D, ROBO2, NFATC3, EFNB3, PLXNB1, ROCK2, PLXNB2, EFNB1, DPYSL5, NRAS, MAPK1, SEMA6C, RGS3, SEMA4F, CFL2, GSK3B, SEMA4D, SRGAP1, SRGAP2
		mmu-miR-3473b	ABLIM1, PLXNA4, GNAI2, PLXNA1, EFNA2, L1CAM, EPHB2, SEMA5A, RAC3, SEMA3F, UNC5C, NFATC2, NFATC3, NFATC1, EFNB3, LIMK1, DPYSL5, DPYSL2, ARHGEF12, EPHA1, NTN1, EPHA2, SLIT2, NTN3, SEMA6A, EPHA4, EPHA7, SEMA6B, SEMA6C, EPHA6, SEMA4G, CFL1, SEMA4B, EFNA5, SRGAP1, SRGAP2
		mmu-miR-5107-5p	PLXNA4, GNAI2, PLXNA1, EFNA3, L1CAM, SEMA5A, SEMA5B, PTK2, RAC2, UNC5B, PAK3, UNC5A, SEMA7A, NFAT5, UNC5D, NFATC2, EFNB1, MET, DPYSL5, NTN1, NTN3, SEMA6A, NRAS, MAPK1, SEMA4G, EPHA8, SEMA4F, MAPK3, SRGAP3, SEMA4A, SRGAP2
		mmu-miR-709	DCC, ABLIM1, PLXNA4, EFNA1, PLXNA2, PPP3R2, CXCL12, EPHB2, SEMA5A, PAK6, RAC2, PAK2, UNC5B, UNC5A, SEMA3F, SEMA3E, RAC1, ROBO2, UNC5C, PAK1, NFATC1, EFNB3, LIMK1, PLXNB1, EFNB1, EFNB2, ARHGEF12, EPHA1, NTN1, NTN3, EPHA5, EPHA4, MAPK1, NCK2, SEMA4G, GSK3B, SRGAP3, EFNA5, ABL1, SRGAP2
	Wnt signaling pathway	mmu-miR-1187	CER1, NKD1, NKD2, BTRC, PPP2R5D, DAAM1, PRKX, WNT4, CSNK2A1, PPP3CB, NFAT5, PLCB1, NFATC2, NFATC3, CAMK2A, NFATC1, PPP2R1B, TBL1XR1, ROCK2, SMAD4, FZD3, SMAD2, MAPK10, DVL1, PRKCB, DKK2, SENP2, DKK1, PRICKLE1, CCND2, SIAH1B, GSK3B, MAPK8, PPP2R5E
		mmu-miR-3473a	CER1, PPARD, NKD1, PPP2R5D, PPP3R2, DAAM1, DAAM2, TCF7L1, WNT1, CSNK2A1, WNT3, RAC2, RHOA, NFAT5, CAMK2D, PRKACB, NFATC3, PLCB2, CAMK2A, WNT8B, PRKCA, PPP2R1B, TBL1XR1, FZD8, WNT10B, ROCK2, SMAD3, FZD2, MAPK10, FZD4, FZD6, PRKCB, SENP2, DKK1, PSEN1, SFRP2, CCND2, GSK3B, JUN, PRICKLE2, LRP6, WNT9B, MAPK9, WNT7A
		mmu-miR-3473b	WNT16, PPP2R5A, BTRC, CAMK2G, PPP2R5D, DAAM2, WNT1, WNT4, CSNK2A1, RAC3, PRKACA, NFATC2, NFATC3, FOSL1, NFATC1, PRKCA, TRP53, TBL1XR1, CTBP1, SMAD3, FZD3, SMAD2, PRKCB, SFRP5, CTNNBIP1, SENP2, WNT7B, FZD10, SFRP1, SFRP2, WNT9B, MAPK9, WNT9A
		mmu-miR-5107-5p	WNT5B, NKD2, PPP2R5B, WNT3A, PPP2R5C, TCF7L2, DAAM2, TCF7L1, WNT3, RAC2, NFAT5, PLCB1, NFATC2, WNT6, CAMK2A, PPP2R1B, PRKCA, TBL1XR1, DVL3, LEF1, FZD3, FZD2, FZD5, FZD7, WNT2B, PRKCB, SFRP5, CCND1, EP300, PRICKLE1, CCND2, WNT11
		mmu-miR-669n	NKD1, CXXC4, TCF7L1, CSNK2A2, MAP3K7, WNT4, CAMK2D, NFATC4, SOX17, WNT6, PLCB1, NFATC2, PPP2R1B, CSNK1A1, WNT10A, TBL1XR1, TCF7, CTBP2, ROCK1, VANGL1, FZD3, SMAD2, MAPK10, FZD2, FZD6, WNT2B, PRKCB, CTNNBIP1, PSEN1, CCND2, JUN, MAPK9, MAPK8, TBL1X
		mmu-miR-709	PPARD, BTRC, CSNK2A2, WNT1, WNT4, WNT3, PRKACB, WNT6, PLCB2, PPP2R1B, TBL1XR1, LEF1, PRKCB, SENP2, CTNNBIP1, CCND1, CCND3, JUN, WNT9B, NKD1, WNT5B, APC2, CAMK2G, PPP3R2, CXXC4, SKP1A, TCF7L2, RAC2, RAC1, CAMK2D, CAMK2B, AXIN2, CAMK2A, APC, NFATC1, TRP53, DVL3, FZD1, SMAD2, FZD3, FZD5, FZD7, DKK4, SFRP5, WNT7B, FZD10, SFRP2, GSK3B, LRP6, WNT7A, LRP5
	Neuroactive ligand receptor interaction	mmu-miR-1187	F2RL3, CCKAR, ADORA3, TACR3, GABRB3, TACR2, GRIK2, GABRB2, TACR1, GRIK3, LPAR2, GABBR2, EDNRB, S1PR3, AGTR2, NMUR2, HTR5A, GHR, GABRG1, HTR4, GRM1, CRHR2, CHRM4, SSTR1, AGTR1A, CHRM1, GRM7, PTGDR, CALCR, C3AR1, ADCYAP1R1, OXTR, NR3C1, HCRTR2, APLNR, HRH1, GABRP, GLRB, GRIA3, GRIA4, PTGFR, LEP, P2RY13, P2RX7, PRLR, GRIA2, P2RX3, TBXA2R, ADRA1B
		mmu-miR-669n	TACR3, GABRB3, GABRB1, GRIK3, TACR1, LEPR, GLRA2, LPAR4, LPAR2, GRIN3A, LPAR1, VIPR1, ADORA1, EDNRA, EDNRB, AGTR2, HTR1A, GRIN2C, NMUR2, GLP2R, HTR5A, GHR, GABRG1, GABRG2, RXFP2, GRM5, SSTR2, GRM7, PTGDR, PARD3, ADORA2B, DRD5, P2RY4, HRH2, P2RY2, CNR1, MAS1, PTH2R, OPRL1, GABRA6, BRS3, GRIA3, PTGFR, GPR35, P2RY10, PRLR, AVPR1B, AVPR1A, MC4R, DRD1A, HTR2C, F2R
	MAPK signaling pathway	mmu-miR-150-5p	FGF18, FGF15, PDGFB, ACVR1C, MAPT, PRKACB, FAS, AKT3, IL1A, FGF4, AKT2, PRKCA, MAP4K4, RASGRF2, ARRB1, MAPK9, MAP3K14, MAP3K13, PLA2G2D, MAP3K12, FGFR3, MRAS, DUSP10, CACNB1, ELK1, HSPA1B, SRF, RAC2, MAP3K3, RASGRP4, NFATC2, CACNA2D1, TGFBR1, TGFBR2, NF1, CACNA1I, NR4A1, MAPK11, CDC25B, NRAS, DUSP3, IKBKG, NTRK2, MAPK8IP2, CACNA1G, MAPK8IP3, CACNA1E, CRK, CACNA1D
		mmu-miR-3082-5p	MEF2C, FGF5, PDGFB, FGF16, FGF10, FGF13, FGF12, ACVR1C, MAP3K7, CDC42, MAX, MAP3K5, BDNF, PAK2, FGF4, PRKCA, BRAF, FLNC, STK4, PRKCB, MAPK1, CRKL, RASGRF2, RRAS2, PDGFRA, MAPK9, PLA2G2D, PLA2G2F, FGFR2, TNF, CACNB4, MAPKAPK2, PPM1B, GNG12, KRAS, RASGRP3, RASGRP1, DUSP16, SOS2, NTF5, NLK, TGFBR2, NR4A1, MAPK10, NRAS, RPS6KA6, DUSP1, RPS6KA2, IKBKG, CACNA1G, RAP1A, RAP1B, DUSP9, CACNA1D
		mmu-miR-3473a	FGF14, FGF10, FGF13, CDC42, MAX, PAK2, MAP3K8, PRKACB, MAP2K7, AKT3, AKT2, PRKCA, EGFR, BRAF, PTPRR, CACNG5, FGF23, CACNG1, STK4, DDIT3, PRKCB, MAPK1, ARRB1, JUN, PDGFRA, MAPK9, PLA2G2D, PLA2G2F, IL1R1, FGFR3, GRB2, CACNB1, PPP3R2, CACNB4, SRF, MAP3K3, RAC2, JUND, GM14378, RASA2, MAP2K4, TGFBR2, TAOK3, MAPK10, TAB1, CACNA2D2, NRAS, DUSP4, DUSP3, DUSP2, RPS6KA2, IKBKG, NTRK2, MAPK8IP3, DUSP8, DUSP…
		mmu-miR-468-3p	FGFR2, FGF18, PPP3R1, FGF10, GNG12, CACNB4, FGF12, ATF2, ACVR1C, TGFB2, CDC42, BDNF, KRAS, RASGRP3, MAP3K2, SOS1, RASGRP1, DUSP16, PLA2G12B, PPP3CB, MAP2K5, PRKCA, EGFR, TAOK1, NLK, MAP2K4, CACNG3, MAPK10, CACNA2D3, TAB2, STK3, PRKCB, HRAS1, NRAS, MAP4K4, CRKL, ARRB1, PLA2G2C, CACNA1C, MAP3K13
		mmu-miR-5107-5p	MEF2C, FGF5, FGF13, TGFB2, ACVR1B, MAPT, EGFR, PRKCA, BRAF, CACNG3, CACNG1, FLNC, FLNB, PRKCB, MAPK1, CRKL, ARRB1, MAPK3, PLA2G6, MAP3K13, PLA2G5, MAP3K12, FGFR2, MAPKAPK3, CACNB1, MKNK1, CACNB3, MAPKAPK2, SRF, RAC2, MAP3K3, RASGRP3, RASGRP4, DUSP16, NFATC2, CACNA2D1, MAP2K1, TAOK1, TGFBR1, TAOK3, TAB1, CDC25B, NRAS, DUSP3, RPS6KA2, MAPK8IP2, MAPK8IP3, IKBKB, CACNA1C, DUSP8, DUSP7
		mmu-miR-669n	FGF7, FGF14, FGF12, TGFB2, MAP3K7, ACVR1B, MAP3K6, MAPT, FGF1, BRAF, CACNG3, CACNG1, STK3, PRKCB, MAPK1, RASGRF2, ARRB1, JUN, MAPK9, MAPK8, PLA2G3, MAP3K13, MAP3K12, FGFR1, MRAS, CACNB2, HSPA1A, GNG12, ATF2, RASGRP3, ELK4, RASGRP4, RASGRP1, MAP3K1, SOS1, SOS2, NFATC4, NFATC2, TRAF6, PTPN7, TAOK1, TAOK3, CACNA1I, MAPK10, TAB2, CACNA2D2, CDC25B, RPS6KA6, RPS6KA2, MAPK14, NTRK2, RAP1A, IKBKB, CRK
		mmu-miR-721	TNF, TGFB3, FGF10, MKNK1, HSPA1A, HSPA1B, GNG12, ACVR1C, TGFB2, MAP3K2, RASGRP4, ELK4, SOS2, MAP3K8, PRKCA, PTPN7, MAP2K1, TAOK1, MAP2K2, NF1, TGFBR2, MAPK10, PRKCB, MAPK1, RASGRF2, ARRB1, NTRK2, PDGFRA, MAPK9, MAPK8, CACNA1E, IKBKB, MAP3K14, PLA2G2D, GADD45A, MAP3K12
	Focal adhesion	mmu-miR-3082-5p	MYL7, XIAP, PDGFB, TLN2, ITGA10, CDC42, PTK2, PDPK1, PAK2, PAK3, ITGAV, BCL2, SOS2, ITGB6, PIK3CA, SHC1, PIK3R3, THBS3, PIK3R1, PRKCA, ACTN4, ROCK1, BRAF, FLT4, PIK3CD, MYLK2, IGF1, MAPK10, FLNC, PPP1CB, PRKCB, VEGFC, ITGA9, MAPK1, CCND1, CRKL, ITGA5, LAMA5, FYN, GSK3B, ITGA8, PDGFRA, RAP1A, MAPK9, RAP1B, PARVA
		mmu-miR-3473a	TLN2, PIP5K1C, PTEN, VCL, PAK6, CDC42, PAK7, PAK2, RHOA, SHC2, COL11A1, AKT3, AKT2, PRKCA, PIK3CG, EGFR, BRAF, ACTN4, ROCK2, MYLK2, PRKCB, MAPK1, CCND2, JUN, VEGFA, PDGFRA, MAPK9, LAMC2, LAMC1, PARVB, CAV2, GRB2, ITGB3, PXN, IGF1R, PTK2, DOCK1, RAC2, ITGAV, BCL2, TNN, PIK3R5, THBS1, PIK3R1, FN1, COL4A4, VAV3, ITGA1, IGF1, MAPK10, ITGA4, VAV1, ITGA5, GSK3B, MYLK
		mmu-miR-5107-5p	CAV1, XIAP, TLN2, PIP5K1C, ITGB3, SRC, VCL, IGF1R, PTK2, RAC2, PAK3, ITGB6, PPP1R12A, COL6A2, PRKCA, EGFR, BRAF, MAP2K1, ACTN4, FLT4, PIK3CD, MET, MYLK2, ITGA4, COL5A3, FLNC, FLNB, PRKCB, ITGA9, MAPK1, LAMA1, PPP1CA, CCND1, CRKL, ITGA5, CCND2, MAPK3, VEGFA, GRLF1, LAMC1, PARVB, PARVA
		mmu-miR-709	PDGFB, TLN2, PIP5K1C, VCL, AKT1, PAK6, PDPK1, PAK2, PIK3CA, SHC1, PAK1, SHC2, RAPGEF1, SHC4, AKT2, PIK3CG, BRAF, ACTN4, MYLK3, ACTN1, VASP, PRKCB, MAPK1, CCND1, CRKL, CCND3, LAMC3, JUN, PDGFRB, LAMC1, PARVB, PARVA, XIAP, GRB2, SRC, IGF1R, COL6A6, RAC2, ITGAV, BCL2, RAC1, THBS1, THBS2, PIK3R2, COL4A2, VAV3, IGF1, COL5A3, VAV1, COL5A1, ITGA9, ITGA6, GSK3B, ITGA8
	Chemokine signaling pathway	mmu-miR-3082-5p	ADCY1, GNAI3, GNAI1, PREX1, ADCY6, CCL9, CXCL9, GNG12, CXCL12, CCL28, CDC42, PTK2, CCL22, KRAS, TIAM1, PTK2B, SOS2, PIK3CA, GNG2, SHC1, XCR1, PIK3R3, PIK3R1, ITK, ROCK1, BRAF, PIK3CD, STAT1, STAT3, PRKCB, CCR9, GNGT1, NRAS, MAPK1, CRKL, CCR5, GNB1, GSK3B, CX3CR1, IKBKG, RAP1A, RAP1B, WASL
		mmu-miR-709	ADCY1, PREX1, ADCY6, STAT5B, CXCR2, CXCL12, AKT1, PIK3CA, SHC1, PRKACB, PAK1, GNG4, CSK, SHC2, PLCB2, GNG7, AKT2, SHC4, PIK3CG, BRAF, NCF1, PRKCB, MAPK1, CCR7, CRKL, ARRB2, GNB1, ARRB1, CX3CR1, CCR2, PARD3, GRB2, CXCL9, CCL9, ADRBK1, GNG12, CCL24, RAC2, RASGRP2, RAC1, PIK3R2, ITK, VAV3, STAT1, VAV1, STAT3, GNGT1, GSK3B, CXCL16, IKBKG, CCL27A, IKBKB, GRK1
	Neurotrophin signaling pathway	mmu-miR-3082-5p	MAPKAPK2, CDC42, MAP3K5, BDNF, KRAS, BCL2, SOS2, PIK3CA, SHC1, PIK3R3, PIK3R1, IRS4, PDK1, NTF5, BRAF, PIK3CD, MAPK10, YWHAE, NTRK3, NRAS, MAPK1, RPS6KA6, CRKL, CAMK4, RPS6KA2, GSK3B, CALM3, RAP1A, MAPK9, RAP1B
		mmu-miR-3473a	GRB2, IRAK4, CDC42, MAP3K3, BCL2, GAB1, RHOA, CAMK2D, PIK3R5, FRS2, SHC2, MAP2K7, CAMK2A, PIK3R1, GM14378, AKT3, AKT2, PIK3CG, BRAF, MAPK10, NTRK3, NRAS, MAPK1, CAMK4, PSEN1, RPS6KA2, GSK3B, JUN, PLCG2, NTRK2, CALM4, CALM3, SORT1, MAPK9, NGFR
		mmu-miR-709	YWHAZ, GRB2, CAMK2G, MAPKAPK2, ZFP110, AKT1, MAP3K3, BCL2, GAB1, RAC1, CAMK2D, PIK3CA, SHC1, CAMK2B, CSK, SHC2, CAMK2A, RAPGEF1, PIK3R2, SHC4, AKT2, PIK3CG, IRAK2, TRP53, IRS4, BRAF, MAP2K2, KIDINS220, PTPN11, RPS6KA5, MAPK1, YWHAG, CRKL, RPS6KA4, PRDM4, CAMK4, GSK3B, JUN, NTRK2, SORT1, TRP73, ABL1, IKBKB
	ErbB signaling pathway	mmu-miR-3473a	NRG4, GRB2, STAT5A, BTC, PAK6, PAK7, PTK2, PAK2, GAB1, CAMK2D, TGFA, PIK3R5, SHC2, MAP2K7, CAMK2A, GM14378, AKT3, PIK3R1, AKT2, PRKCA, EGFR, PIK3CG, BRAF, CBL, MAP2K4, MAPK10, PRKCB, NRAS, MAPK1, GSK3B, JUN, PLCG2, MAPK9, ABL2
		mmu-miR-709	GRB2, CAMK2G, STAT5B, RPS6KB1, SRC, AKT1, PAK6, PAK2, GAB1, CAMK2D, PIK3CA, CAMK2B, SHC1, PAK1, SHC2, CAMK2A, PIK3R2, AKT2, SHC4, PIK3CG, BRAF, MAP2K2, PRKCB, MAPK1, NCK2, CDKN1B, CRKL, GSK3B, JUN, ARAF, ABL1
	T cell receptor signaling pathway	mmu-miR-3473a	GRB2, PPP3R2, IL10, PAK6, PAK7, CDC42, PAK2, ICOS, MAP3K8, RHOA, NFAT5, PIK3R5, NFATC3, MAP2K7, PIK3R1, GM14378, AKT3, CD28, AKT2, PIK3CG, VAV3, IL5, CBL, CTLA4, VAV1, NRAS, MAPK1, GSK3B, JUN, IKBKG, MAPK9
	Cell adhesion molecules CAMs	mmu-miR-3473a	ITGAL, CADM3, OCLN, CLDN6, H2-D1, L1CAM, CLDN13, CDH5, ITGAM, SDC3, ALCAM, PVRL1, ITGAV, ICOS, CNTNAP1, CD28, ICOSL, H2-Q10, MPZ, PTPRF, NRXN3, H2-M10.3, H2-Q1, CD276, CTLA4, NFASC, NLGN2, ITGA4, H2-Q7, CLDN23, NCAM1, NCAM2, CD86, H2-M10.6, H2-T24, JAM2, CD226
		mmu-miR-669n	CLDN8, CD8A, CADM1, CDH2, SDC4, CDH5, ALCAM, NRCAM, PVRL3, CNTNAP2, SELPLG, NEGR1, SPN, CD28, F11R, NRXN3, NLGN1, CD276, CTLA4, NFASC, NLGN3, NRXN1, ITGA4, NCAM1, NCAM2, CD86, H2-T9, CD274, PECAM1, H2-OB, CNTN2, CLDN1, H2-T22, VCAN, H2-T24, JAM2, SELE
	Leukocyte transendothelial migration	mmu-miR-3473a	ITGAL, OCLN, CLDN6, MMP9, CXCL12, CLDN13, ITGAM, PXN, CDH5, VCL, CDC42, PTK2, RAC2, RHOA, PIK3R5, RAPGEF3, PIK3R1, RHOH, PRKCA, PIK3CG, VAV3, ACTN4, ROCK2, ITGA4, VAV1, CLDN23, PRKCB, RASSF5, PLCG2, JAM2
